# Supplementary material for: An Evolutionary Insight into Zika Virus Strains Isolated in the Latin American Region
Source: Viruses. 2018 Dec 8;10(12):698. doi: 10.3390/v10120698 (PMC6316622; doi:10.3390/v10120698)
Supplement: Supplementary file 1 [file viruses-10-00698-s001.zip]

Archive with 3 entries (3 files):
- viruses-373334-rev2-Supplementary_Material_Table_S1.docx
- viruses-373334-rev2-Supplementary_Material_Tables_S2.xlsx
- viruses-373334_rev2-Supplementary_Material_Figure_S1.pdf
