# Supplementary material for: An Evolutionary Insight into Zika Virus Strains Isolated in the Latin American Region
Source: Viruses. 2018 Dec 8;10(12):698. doi: 10.3390/v10120698 (PMC6316622; doi:10.3390/v10120698)
Supplement: Supplementary file 1 [file viruses-10-00698-s001.zip › viruses-373334-rev2-Supplementary_Material_Tables_S2.xlsx]

## Sheet: README
Supplementary Material Tables S2
Compositional analyses
Each sheet is organized for dinucleotides biases (din), RSCU (rscu) and amino acid frequencies (aa).
Data included:
_1: Compositional properties of Zika virus strains included in this study.
_2: Principal component analysis coordinates of Zika virus strains for each axis.
_1: Pearson correlation coeficients between axes and variables.

## Sheet: din_1
accession_number	isolated	year	clade	aa	ac	ag	au	ca	cc	cg	cu	ga	gc	gg	gu	ua	uc	ug	uu
MF664436	Dominican Republic	2016	red_clade	0.993935	0.96357	1.04929	0.978484	1.29985	1.10273	0.448589	1.26164	1.11867	0.936716	1.06249	0.826896	0.538083	1.02793	1.41709	0.995483
MF794971	Ecuador	2016	red_clade	0.99794	0.974072	1.04272	0.971562	1.29498	1.1026	0.447863	1.26872	1.11947	0.93381	1.06478	0.826202	0.538655	1.01869	1.42101	0.998506
MF801378	Guatemala	2016	green_clade	0.994641	0.976851	1.0427	0.972979	1.29708	1.10879	0.445697	1.26256	1.11701	0.930944	1.06893	0.826421	0.54275	1.01253	1.41939	1.00213
MF593625	Guatemala	2016	green_clade	0.997231	0.976966	1.04305	0.969126	1.29938	1.10868	0.445114	1.25988	1.11372	0.931385	1.06964	0.829486	0.543173	1.01203	1.41665	1.00602
MF801387	Honduras	2016	green_clade	0.992278	0.977054	1.04471	0.971824	1.30274	1.1118	0.442555	1.25785	1.11785	0.927694	1.06865	0.829783	0.539718	1.01413	1.42026	1.00243
KX906952	Honduras	2016	green_clade	0.99794	0.973852	1.04063	0.974651	1.30008	1.10487	0.447945	1.25998	1.11497	0.932332	1.06893	0.827548	0.537053	1.01831	1.42133	1.00063
MH157202	Mexico	2016	green_clade	0.997818	0.978436	1.03972	0.97142	1.29489	1.10988	0.447072	1.26146	1.11529	0.929119	1.07107	0.827626	0.542804	1.01164	1.4199	1.00304
MH157208	Mexico	2016	green_clade	0.997231	0.973185	1.04061	0.976289	1.2965	1.10579	0.44869	1.262	1.11494	0.933884	1.07079	0.823584	0.54275	1.01621	1.41675	1.00213
MH157213	Mexico	2016	green_clade	0.998526	0.976418	1.03939	0.972979	1.29973	1.10983	0.445648	1.25787	1.11372	0.930842	1.07194	0.826698	0.539441	1.01208	1.41986	1.00636
MF801426	Nicaragua	2016	green_clade	0.998062	0.972279	1.04068	0.976001	1.29475	1.10267	0.450359	1.2661	1.11501	0.935713	1.06979	0.823194	0.544245	1.01825	1.41496	0.999411
MF434517	Nicaragua	2016	green_clade	0.993461	0.971175	1.04466	0.977633	1.29544	1.10868	0.444965	1.2655	1.1178	0.935646	1.06778	0.822626	0.546616	1.01364	1.41709	0.998802
KY785464	Puerto Rico	2016	purple_clade	1.00041	0.969607	1.04111	0.975616	1.29604	1.10579	0.44702	1.26579	1.11661	0.935093	1.06549	0.827548	0.536672	1.01967	1.42444	0.994267
KX156774	Panama	2015	blue_clade	1.00183	0.96921	1.04238	0.972002	1.30146	1.10665	0.444668	1.26102	1.11544	0.933498	1.06636	0.829407	0.532287	1.02122	1.42273	1.00152
KX156775	Panama	2015	blue_clade	1.00254	0.967933	1.04118	0.974001	1.3003	1.10463	0.447564	1.26102	1.11546	0.936232	1.06679	0.826025	0.532476	1.02122	1.4207	1.00363
KX156776	Panama	2015	blue_clade	1.00196	0.968707	1.0412	0.973906	1.29972	1.10764	0.446091	1.26101	1.1167	0.93329	1.06608	0.828478	0.532424	1.02121	1.42269	1.00061
KY693680	Venezuela	2016	purple_clade	1.00032	0.968376	1.04201	0.974425	1.29171	1.11071	0.454569	1.25895	1.11758	0.930423	1.06509	0.832677	0.5419	1.02122	1.41571	0.995194
KY693679	Peru	2016	blue_clade	1.00228	0.974654	1.0404	0.968542	1.30008	1.10665	0.447863	1.25803	1.11584	0.932287	1.06707	0.828881	0.532202	1.01594	1.42138	1.00967
KY693678	Peru	2016	blue_clade	1.00286	0.969126	1.04037	0.973483	1.29973	1.11164	0.445559	1.25593	1.1146	0.932317	1.06778	0.829585	0.534591	1.01798	1.42148	1.00483
MF073357	Brazil	2016	purple_clade	1.00112	0.975666	1.04114	0.968015	1.29765	1.09967	0.448789	1.26726	1.11663	0.932567	1.06478	0.830813	0.534477	1.02125	1.42358	0.997905
KY441402	Brazil	2016	purple_clade	1.00053	0.973207	1.04116	0.971229	1.29545	1.10469	0.448838	1.26518	1.11666	0.93267	1.06521	0.830159	0.537733	1.01917	1.42246	0.997
KY441403	Brazil	2016	purple_clade	1.00112	0.972862	1.04026	0.970884	1.29661	1.10469	0.449138	1.26311	1.11579	0.933293	1.06664	0.829158	0.537542	1.0171	1.42186	1.00122
MH063262	Cuba	2017	green_clade	0.995936	0.974159	1.04026	0.977381	1.30482	1.10764	0.446687	1.25217	1.11457	0.929964	1.07122	0.827657	0.53822	1.01868	1.41618	1.00602
MH063264	Cuba	2017	red_clade	0.997695	0.959742	1.04646	0.981416	1.29962	1.10868	0.443441	1.26217	1.11703	0.934122	1.0632	0.830714	0.53697	1.03042	1.42341	0.986439
KU321639	Brazil	2015	black_clade	1.00397	0.966999	1.03757	0.978003	1.29798	1.10665	0.448787	1.26102	1.11186	0.937129	1.06993	0.825474	0.537819	1.01915	1.41975	0.999411
KU497555	Brazil	2015	blue_clade	1.00371	0.97448	1.03661	0.972097	1.29823	1.10267	0.449138	1.26254	1.11335	0.936338	1.06893	0.825672	0.535645	1.01458	1.42277	1.00454
KU509998	Haiti	2014	black_clade	1.00208	0.967343	1.04003	0.976696	1.30007	1.10463	0.448638	1.26102	1.11432	0.938337	1.06694	0.825199	0.5347	1.01915	1.42083	1.00152
KU853012	Dominican Republic	2016	red_clade	0.996644	0.96749	1.04725	0.973767	1.30239	1.10475	0.445399	1.26107	1.11666	0.934883	1.06407	0.829357	0.534909	1.02333	1.42064	0.998811
KU853013	Dominican Republic	2016	red_clade	0.997231	0.967147	1.04722	0.973421	1.30193	1.10475	0.445548	1.26107	1.11663	0.935195	1.06363	0.829634	0.534719	1.02333	1.42112	0.998811
KU922923	Mexico	2016	blue_clade	1.00099	0.971523	1.04283	0.970088	1.30239	1.1106	0.44103	1.26005	1.11706	0.930894	1.06478	0.832037	0.531239	1.01797	1.42657	1.00181
KU922960	Mexico	2016	blue_clade	1.00099	0.971091	1.04283	0.970527	1.30181	1.11164	0.442359	1.25799	1.11706	0.93048	1.06478	0.832414	0.531479	1.01798	1.42566	1.00272
KU926309	Brazil	2016	green_clade	0.997473	0.971003	1.0421	0.97602	1.30007	1.10469	0.451278	1.25748	1.11757	0.935985	1.0658	0.824769	0.535237	1.01757	1.4181	1.00636
KU926310	Brazil	2016	red_clade	0.996644	0.961872	1.04481	0.982811	1.30193	1.10874	0.450359	1.25071	1.11909	0.937234	1.06292	0.825495	0.532769	1.02331	1.41935	1.00334
KX051563	Haiti	2016	black_clade	1.00019	0.967687	1.04093	0.977486	1.29891	1.10463	0.451378	1.25952	1.11519	0.940751	1.06666	0.821921	0.536789	1.01548	1.41743	1.00665
KX087101	Puerto Rico	2015	purple_clade	1.00053	0.968679	1.0415	0.975423	1.29696	1.10377	0.446871	1.26671	1.11703	0.9363	1.06478	0.826521	0.534909	1.02081	1.42579	0.994579
KX087102	Colombia	2015	blue_clade	1.00312	0.968019	1.04046	0.974096	1.29718	1.10967	0.447614	1.26008	1.11469	0.936335	1.06494	0.829229	0.535836	1.01593	1.42398	1.00032
KX247646	Colombia	2016	blue_clade	1.00241	0.969727	1.04044	0.973309	1.29729	1.11065	0.447962	1.258	1.11467	0.934017	1.06565	0.830683	0.537055	1.01592	1.42225	1.00152
KX269878	Haiti	2016	red_clade	0.995936	0.964768	1.04844	0.976289	1.30147	1.10671	0.445944	1.25955	1.11663	0.936025	1.06363	0.829257	0.537786	1.02377	1.41736	0.997905
KX694534	Honduras	2015	green_clade	0.99794	0.973099	1.04255	0.972883	1.29639	1.10481	0.448641	1.26294	1.11571	0.933782	1.06921	0.825042	0.541042	1.01737	1.41658	1.00334
KX601168	Puerto Rico	2015	purple_clade	1.00053	0.968679	1.0415	0.975423	1.29696	1.10377	0.446871	1.26671	1.11703	0.9363	1.06478	0.826521	0.534909	1.02081	1.42579	0.994579
KX702400	Venezuela	2016	blue_clade	1.00183	0.969311	1.04029	0.974753	1.29729	1.11467	0.447134	1.25421	1.11581	0.933946	1.06592	0.829358	0.537681	1.01246	1.42154	1.00539
KX811222	Brazil	2016	red_clade	0.998649	0.968693	1.04448	0.973671	1.29915	1.11076	0.447018	1.25748	1.11631	0.938129	1.06379	0.826873	0.536512	1.01136	1.42216	1.00636
KX879603	Ecuador	2016	red_clade	0.998772	0.972624	1.04192	0.973039	1.29521	1.10267	0.450209	1.2661	1.11869	0.935401	1.0645	0.826025	0.537819	1.01825	1.4207	0.999411
KX879604	Ecuador	2016	red_clade	0.997352	0.973553	1.04309	0.972347	1.29591	1.10064	0.448988	1.26816	1.11864	0.934503	1.06478	0.826576	0.53909	1.02031	1.4201	0.997303
KX893855	Venezuela	2016	blue_clade	1.00183	0.969311	1.04029	0.973984	1.29729	1.11467	0.447135	1.25535	1.11581	0.933947	1.06592	0.830109	0.538167	1.01338	1.42127	1.00301
KY014301	Brazil	2016	red_clade	1.00137	0.967095	1.04279	0.972598	1.29542	1.11263	0.449736	1.25855	1.11467	0.936061	1.06379	0.833133	0.537576	1.01637	1.41958	1.00061
KY014315	Honduras	2016	green_clade	0.996523	0.974775	1.04146	0.973187	1.29916	1.10688	0.443538	1.26526	1.11576	0.931125	1.0685	0.828577	0.538818	1.01717	1.42465	0.996077
KY014317	Brazil	2016	red_clade	1.00124	0.967601	1.0424	0.97433	1.29717	1.10758	0.448162	1.26099	1.11425	0.937481	1.06565	0.828004	0.54001	1.01706	1.41877	1.0009
KY014321	Dominican Republic	2016	red_clade	0.997818	0.960337	1.0472	0.979695	1.3047	1.10677	0.445697	1.25487	1.11539	0.93855	1.0632	0.828354	0.532875	1.02539	1.42159	0.998811
KY120348	Mexico	2016	green_clade	0.997231	0.971137	1.04061	0.978387	1.29754	1.11086	0.446971	1.25789	1.11616	0.93043	1.06964	0.827073	0.539686	1.01829	1.42051	0.998811
KY120349	Mexico	2016	green_clade	0.996764	0.972605	1.04085	0.978218	1.2995	1.10983	0.445797	1.25902	1.1165	0.929632	1.07036	0.827725	0.538849	1.01714	1.42163	0.995483
KY272991	Brazil	2016	red_clade	0.995816	0.965176	1.04961	0.974056	1.29928	1.10383	0.449812	1.25904	1.11659	0.936096	1.06276	0.82976	0.538382	1.02543	1.41621	0.999415
KY325464	USA	2016	red_clade	0.996523	0.963143	1.04807	0.977272	1.30089	1.10579	0.445351	1.26166	1.11624	0.9363	1.06363	0.82883	0.536672	1.02587	1.42085	0.994267
KY325465	USA	2016	green_clade	0.995229	0.972193	1.04216	0.977799	1.29788	1.10561	0.444083	1.26549	1.11651	0.933949	1.06993	0.823078	0.544138	1.01776	1.41787	0.997899
KY325468	USA	2016	red_clade	0.995816	0.961275	1.0477	0.980556	1.29788	1.10972	0.447664	1.25804	1.11584	0.936441	1.06478	0.827701	0.542365	1.02423	1.4158	0.995791
KY325469	USA	2016	red_clade	0.996523	0.959997	1.04772	0.980904	1.29834	1.10972	0.447515	1.25804	1.11465	0.93765	1.06521	0.827425	0.542558	1.02423	1.41533	0.995791
KY325472	USA	2016	red_clade	0.995816	0.960848	1.0477	0.981001	1.29731	1.11076	0.447466	1.25805	1.11584	0.937547	1.06478	0.826521	0.542611	1.02217	1.41645	0.996695
KY325473	USA	2016	red_clade	0.996644	0.964347	1.0469	0.977404	1.30146	1.10463	0.44452	1.26366	1.11628	0.936232	1.0645	0.827952	0.537489	1.02582	1.41979	0.993986
KY325476	USA	2016	red_clade	0.997231	0.962295	1.04757	0.979276	1.30193	1.10677	0.444176	1.26015	1.11579	0.935508	1.06435	0.829106	0.536862	1.02633	1.41977	0.994268
KY325477	USA	2016	red_clade	0.995936	0.962385	1.04687	0.979598	1.29452	1.11476	0.447714	1.2586	1.11626	0.938067	1.06407	0.827425	0.544405	1.0164	1.41689	0.997905
KY325479	USA	2016	green_clade	0.995229	0.972193	1.04216	0.977799	1.29788	1.10561	0.444083	1.26549	1.11651	0.933949	1.06993	0.823078	0.544138	1.01776	1.41787	0.997899
KY765317	Nicaragua	2016	green_clade	0.998987	0.973555	1.03933	0.975457	1.29915	1.10862	0.445957	1.25779	1.11365	0.934676	1.07179	0.823354	0.542104	1.01202	1.41679	1.0084
KY765318	Nicaragua	2016	green_clade	0.998403	0.972712	1.03935	0.97701	1.30019	1.10961	0.444478	1.25778	1.1149	0.934779	1.07107	0.822706	0.540404	1.01201	1.41878	1.00749
KY765320	Nicaragua	2016	green_clade	0.996402	0.974946	1.0442	0.970731	1.29616	1.10481	0.445898	1.26615	1.11975	0.929841	1.06605	0.827903	0.537458	1.02036	1.42193	0.998811
KY765323	Nicaragua	2016	green_clade	0.994523	0.975955	1.04266	0.974155	1.30019	1.11367	0.441276	1.25835	1.11818	0.928359	1.06806	0.829013	0.540648	1.01247	1.42205	1.0021
KY765324	Nicaragua	2016	green_clade	0.996523	0.975753	1.0399	0.975499	1.30262	1.10267	0.441525	1.26725	1.11417	0.934815	1.07122	0.822935	0.539005	1.01504	1.42341	0.999113
KY765325	Nicaragua	2016	green_clade	0.997109	0.974541	1.04301	0.971848	1.29292	1.10677	0.446144	1.26819	1.1149	0.9334	1.06993	0.825318	0.547078	1.01414	1.41706	0.999113
KY785415	Dominican Republic	2016	red_clade	0.997818	0.960337	1.04616	0.979695	1.3047	1.10677	0.44477	1.25487	1.11688	0.939805	1.06375	0.824785	0.532875	1.02539	1.42349	0.998812
KY785418	Honduras	2016	green_clade	0.997352	0.973876	1.04257	0.970799	1.29904	1.10983	0.444127	1.26258	1.11573	0.930842	1.0685	0.828631	0.540069	1.01667	1.42207	0.998811
KY785420	Dominican Republic	2016	red_clade	0.99794	0.963064	1.04533	0.979179	1.29973	1.10978	0.448339	1.256	1.11469	0.936193	1.06494	0.82918	0.538466	1.02218	1.41878	0.997601
MF438286	Cuba	2017	red_clade	0.995816	0.966461	1.04509	0.979347	1.30262	1.11283	0.445995	1.25073	1.12061	0.931566	1.06347	0.828907	0.531031	1.02126	1.42254	1.00304
KU527068	Brazil	2015	red_clade	0.998772	0.962559	1.04488	0.979214	1.29694	1.10764	0.450509	1.25894	1.11551	0.939067	1.06537	0.8251	0.540884	1.02121	1.41446	1.00061

## Sheet: din_2
accession_number	isolated	year	clade	PC1	PC2	PC3	PC4	PC5	PC6	PC7	PC8	PC9	PC10	PC11	PC12	PC13	PC14	PC15	PC16
MF664436	Dominican Republic	2016	red_clade	-4.24076	1.47389	1.24187	-0.844002	0.196987	1.4748	0.583019	-0.189048	0.00679315	0.00281469	0.0488393	0.0315858	-0.0461311	0.0122587	0.00174901	4.64679e-05
MF794971	Ecuador	2016	red_clade	0.49129	0.482048	3.38478	-0.418236	-0.425327	1.43763	-0.807993	0.364718	-0.384176	0.191349	0.0395886	-0.00568254	-0.0170857	0.00640269	-0.0131818	4.17767e-05
MF801378	Guatemala	2016	green_clade	2.31537	0.983425	0.116646	-2.18435	-0.436332	0.622908	-0.279798	0.371067	0.329833	-0.118356	-0.0599777	0.0688457	0.0079498	0.0503756	-0.0233153	9.45978e-05
MF593625	Guatemala	2016	green_clade	3.14836	0.29082	-1.21007	-1.19242	-0.587925	0.0162396	2.17612	1.1128	0.147253	0.181307	0.116075	-0.00987279	0.0863512	-0.0231188	-0.0210373	-5.94871e-05
MF801387	Honduras	2016	green_clade	1.50904	-1.3246	-1.21983	-4.29874	-0.127853	0.93299	0.555714	0.12764	0.45303	0.116132	-0.258284	-0.261802	-0.055368	0.0279828	0.0229815	-9.4411e-06
KX906952	Honduras	2016	green_clade	1.26786	-0.307122	0.0699674	0.147222	0.755323	0.115554	0.650016	-1.05966	0.752857	-0.191824	0.0204158	0.074457	-0.0179547	-0.0110238	-0.0178761	-6.85126e-05
MH157202	Mexico	2016	green_clade	3.98302	0.576902	-0.105843	-1.07855	-1.23362	-0.22352	0.0613066	-0.377364	0.161632	-0.466429	0.0735391	0.0951189	0.0207382	-0.0121845	-0.0236729	0.000163395
MH157208	Mexico	2016	green_clade	1.9931	2.66907	-0.279329	0.228851	0.425885	0.197531	0.109192	-0.641894	-0.0386033	-0.256001	-0.00599708	0.0453876	-0.033398	-0.0060563	-0.0117755	6.11738e-05
MH157213	Mexico	2016	green_clade	3.63169	-0.17144	-1.87216	-0.385629	0.519175	-0.238204	0.568976	-0.285377	0.164251	-0.331216	-0.0858538	0.0695383	0.0155572	-0.00250508	-0.0071965	5.60731e-05
MF801426	Nicaragua	2016	green_clade	1.48299	3.79434	1.15146	1.03952	0.203965	0.132216	0.435292	-0.573497	-0.214686	0.0975113	-0.0409733	-0.0373946	-0.0417884	0.00462867	-0.0276141	-6.99563e-06
MF434517	Nicaragua	2016	green_clade	0.503967	3.4907	0.345296	-2.12517	0.0611637	0.159453	-1.4885	1.18514	-0.134791	0.178567	-0.0574055	-0.0187126	0.0474091	0.0119141	0.0146277	6.12131e-05
KY785464	Puerto Rico	2016	purple_clade	-0.194226	-0.474216	2.19494	0.689211	-0.015488	-1.08963	-1.20424	-0.268943	0.246848	-0.0296998	-0.0587921	0.0757308	0.0257374	-0.0449984	-0.073731	-0.000258418
KX156774	Panama	2015	blue_clade	0.0981209	-2.51597	0.235331	0.657015	0.819735	-0.344492	0.739498	0.108695	-0.689511	-0.0537776	-0.176844	-0.020321	0.0127122	-0.0121902	0.0123446	-1.81169e-05
KX156775	Panama	2015	blue_clade	0.062011	-0.952946	0.0992169	2.1698	1.23485	0.48556	0.252641	-0.11709	-0.840769	-0.109722	-0.215329	-0.0366718	-0.0125441	-0.0122049	0.0172989	4.23427e-06
KX156776	Panama	2015	blue_clade	-0.0528246	-2.06693	0.428551	0.802444	0.291916	-0.0567044	-0.308893	-0.489239	-0.813079	0.00931103	-0.245514	-0.0232074	-0.0254912	0.0245316	0.0010904	8.47897e-05
KY693680	Venezuela	2016	purple_clade	-0.258595	0.940242	0.859862	0.641826	-4.83629	0.15964	0.393419	-2.05544	-0.132002	0.221636	-0.0947105	-0.30537	0.0974596	0.0431871	0.0597486	-0.000170465
KY693679	Peru	2016	blue_clade	2.32977	-2.51472	-0.471654	1.3928	-0.0845981	1.67279	0.842234	0.230972	-0.505382	-0.237062	-0.0150923	0.0576672	-0.0170922	0.0172019	-0.011318	5.42935e-05
KY693678	Peru	2016	blue_clade	1.24051	-2.17524	-1.73988	0.953569	-0.380228	-0.673689	0.237638	-0.284614	-0.81145	-0.159028	0.0676139	0.0639672	-0.0329542	0.0188669	-0.0013854	-9.6727e-05
MF073357	Brazil	2016	purple_clade	0.944103	-1.88518	3.70338	0.984096	-0.221844	0.590216	1.24457	-0.281512	0.358419	0.179242	0.199404	0.0202645	-0.0165842	-0.0162376	-0.0387718	-2.78361e-05
KY441402	Brazil	2016	purple_clade	0.821317	-0.823446	2.49883	0.583741	-1.25535	-0.147288	0.18353	-0.329736	0.267296	0.10457	0.151521	0.0307724	-0.0091275	0.0239764	-0.0431034	-5.45403e-05
KY441403	Brazil	2016	purple_clade	1.58643	-0.736007	1.41959	1.20326	-0.748131	0.209822	0.403404	-0.143253	0.226589	-0.00782154	0.20113	-0.00792605	0.0207423	0.0289569	0.226987	4.6811e-05
MH063262	Cuba	2017	green_clade	1.46205	-0.0285785	-3.12396	-0.990356	1.24797	0.929163	1.69858	-1.98352	0.286251	0.470073	0.146947	0.0612863	-0.112046	0.0103869	-0.0206859	0.00012153
MH063264	Cuba	2017	red_clade	-4.57309	-0.932225	1.25083	-1.37479	0.0075264	-2.67134	-0.497689	-1.12053	-0.265575	0.118564	0.152763	0.0727614	-0.081931	0.028227	0.00464547	3.62814e-05
KU321639	Brazil	2015	black_clade	1.16053	0.915026	-0.748846	3.24841	0.965645	-2.11386	0.180691	-0.975826	-0.170745	0.0273333	-0.150208	-0.0318676	-0.0283287	0.0315305	-0.0176554	1.7743e-05
KU497555	Brazil	2015	blue_clade	2.94681	-0.472204	0.585772	3.19615	1.24189	-0.148591	0.174452	-0.0755248	0.430079	0.00830101	0.204091	0.031166	0.0154036	-0.039589	-0.00680163	-2.2947e-05
KU509998	Haiti	2014	black_clade	0.0161542	0.0644833	-0.19471	2.72643	1.42568	-0.230573	-0.144235	-0.145568	0.0553069	0.16661	-0.198224	-0.0488811	0.00494896	0.0302756	0.000413011	6.8944e-05
KU853012	Dominican Republic	2016	red_clade	-2.06474	-1.13859	0.56807	-0.756855	0.737427	0.555217	1.21893	0.552886	0.123374	-0.0219218	-0.127859	-0.00365308	0.0364073	-0.00225151	0.009806	-9.06205e-05
KU853013	Dominican Republic	2016	red_clade	-2.10965	-1.30922	0.697675	-0.506144	0.563413	0.487119	1.14768	0.676009	0.117916	-0.062861	-0.041812	0.00758657	0.0465508	-0.0172563	0.0134914	-5.29133e-05
KU922923	Mexico	2016	blue_clade	0.450976	-4.70246	0.113334	-1.1671	0.265595	-0.461922	-0.113106	0.821736	-0.530082	0.149614	-0.039482	0.0411324	0.0182764	0.0333945	0.00885213	-2.26281e-07
KU922960	Mexico	2016	blue_clade	0.42092	-4.53867	-0.406199	-0.982862	-0.342286	-0.202129	-0.0617133	0.512287	-0.491215	0.0395111	-0.0131466	0.0586162	0.0113208	0.0378167	0.00208997	5.0584e-06
KU926309	Brazil	2016	green_clade	-0.0481714	0.606341	-0.644132	1.19976	0.410829	2.82242	-0.287407	-0.400201	0.366744	0.0913762	-0.166767	0.0227761	-0.048744	0.0787903	-0.0208858	-3.78421e-05
KU926310	Brazil	2016	red_clade	-3.62665	-0.123802	-2.23984	0.775665	0.24296	2.4887	-1.52156	-1.09725	0.198152	-0.00978249	0.106808	0.0862933	-0.0545086	0.0190585	0.0283377	1.47418e-05
KX051563	Haiti	2016	black_clade	0.239291	1.97165	-1.05585	3.14423	1.17139	1.58355	-0.645717	0.542053	0.18856	0.0907435	-0.289244	-0.0493269	0.0121593	0.0756708	-0.00196968	9.56909e-05
KX087101	Puerto Rico	2015	purple_clade	-0.695496	-0.765871	2.68075	1.02903	0.761229	-0.706181	-1.39179	-0.0385586	0.248809	-0.162358	-0.00252479	0.0343036	0.0156549	-0.0079859	0.00656796	-0.000111218
KX087102	Colombia	2015	blue_clade	0.493297	-1.48409	-0.0620836	2.02709	-0.753419	-1.14853	-0.738923	0.563252	0.329384	0.018085	0.0771519	0.0350856	0.0433354	0.0584956	-0.0181392	4.26382e-05
KX247646	Colombia	2016	blue_clade	0.990234	-1.52125	-0.616178	1.40411	-1.4458	-0.869866	-0.0616629	0.105647	0.269331	0.105313	0.187264	0.0526185	0.0156012	0.0584246	-0.0337561	5.77528e-05
KX269878	Haiti	2016	red_clade	-2.90491	0.165639	-0.253133	-0.882183	0.00526155	0.346644	1.21057	0.589943	-0.0854258	0.281996	-0.134433	-0.00586402	0.0677855	-0.0654039	-0.0510846	-7.73647e-05
KX694534	Honduras	2015	green_clade	1.64816	1.85398	0.412846	0.248752	-0.0510261	0.872452	0.723202	0.00519468	-0.458907	-0.358905	-0.0391394	-0.00916015	0.0340267	-0.0695081	0.00591442	-1.29639e-05
KX601168	Puerto Rico	2015	purple_clade	-0.695496	-0.765871	2.68075	1.02903	0.761229	-0.706181	-1.39179	-0.0385586	0.248809	-0.162358	-0.00252479	0.0343036	0.0156549	-0.0079859	0.00656796	-0.000111218
KX702400	Venezuela	2016	blue_clade	1.32552	-1.40717	-2.21764	0.878921	-1.75658	-0.21546	-1.17148	0.427548	-0.071976	0.152336	0.237662	0.0319713	0.0643738	0.0119959	-0.00341288	-7.05009e-05
KX811222	Brazil	2016	red_clade	0.107812	-0.768617	-1.3901	0.752961	-0.359321	1.00644	-1.05278	2.20805	0.685078	-0.173963	-0.0911712	0.029989	0.136416	0.0596785	0.013088	-8.17386e-05
KX879603	Ecuador	2016	red_clade	0.23723	0.679317	2.66433	0.776015	-0.546463	1.59486	-0.852213	0.0738638	0.0924622	0.182914	0.0186745	-0.0225627	0.00889281	0.00480152	-0.0174266	-4.05193e-05
KX879604	Ecuador	2016	red_clade	-0.0121755	0.911897	3.385	-0.101593	-0.172979	1.37897	-0.0804638	0.0328068	0.0712915	0.282505	0.113301	-0.0175515	-0.00924515	-0.016719	-0.0173941	4.40218e-06
KX893855	Venezuela	2016	blue_clade	1.1677	-1.39578	-1.7728	0.727631	-1.94973	-0.571299	-0.919812	0.344425	-0.0483337	0.318847	0.110913	-0.252008	0.00386997	-0.062914	-0.0346476	0.00059272
KY014301	Brazil	2016	red_clade	-0.0822169	-0.960459	-0.623841	1.58926	-3.0151	-0.810354	0.474053	0.7971	0.426234	0.20925	-0.363443	0.119343	-0.289151	-0.241479	0.0161468	-0.000102996
KY014315	Honduras	2016	green_clade	1.40395	-0.961193	1.38993	-1.75709	0.751683	-1.26578	-0.102559	-0.152121	0.688672	-0.141234	-0.0678676	0.0394372	-0.181206	0.01873	0.0623678	0.00015468
KY014317	Brazil	2016	red_clade	0.20155	0.615664	-0.245734	1.71941	-0.652365	-0.710075	0.424483	0.864863	0.0225858	0.295182	0.142383	-0.0418669	0.0624391	0.00725029	-0.0087693	6.852e-05
KY014321	Dominican Republic	2016	red_clade	-3.98528	-1.24048	-1.51598	0.625676	1.53355	-0.155779	0.498428	0.233632	0.443826	-0.0811588	0.10483	0.046098	0.0474625	-0.0427616	0.044772	-1.35202e-05
KY120348	Mexico	2016	green_clade	0.931966	0.373691	-0.939621	-1.0038	-0.43384	-0.615047	-0.780352	-1.68102	0.0658165	-0.344289	-0.00314781	0.110624	-0.0576208	0.0165231	-0.0135561	4.96837e-05
KY120349	Mexico	2016	green_clade	0.942242	-0.164783	-0.458591	-1.73218	0.16612	-0.922418	-0.699017	-1.87044	0.464757	-0.0256087	-0.300654	-0.161528	0.388833	-0.136385	0.0110478	1.16089e-05
KY272991	Brazil	2016	red_clade	-2.99103	0.746691	0.455973	-0.0203066	-0.966026	1.40071	2.06325	0.442065	0.20811	-0.297167	0.183333	0.0380909	0.0422233	-0.0409065	-0.00395105	3.775e-05
KY325464	USA	2016	red_clade	-3.37385	-0.229937	0.675743	-0.637226	0.571175	-0.670586	0.663191	0.311443	0.132632	-0.190512	-0.0544989	0.0325878	0.0184408	0.00632233	0.0105978	-3.01081e-05
KY325465	USA	2016	green_clade	0.906725	2.63068	0.561913	-1.64773	1.38977	-0.466421	-0.55528	-0.120519	-0.429907	0.288005	0.10219	0.00609286	-0.0344678	-0.0409185	0.0200634	-0.00010532
KY325468	USA	2016	red_clade	-3.12053	2.12942	-1.04178	-0.533607	-0.960321	-0.711212	0.38169	-0.108494	-0.15316	-0.0900058	0.106877	0.0500346	-0.0277665	0.0453048	-0.006624	4.19084e-05
KY325469	USA	2016	red_clade	-3.16486	2.37264	-1.40477	-0.0072617	-0.6405	-1.22677	0.69712	0.107126	-0.150877	-0.101943	0.0312702	0.0221537	-0.00686091	0.044545	-0.00249336	4.42494e-06
KY325472	USA	2016	red_clade	-2.94321	2.36241	-1.31074	-0.371668	-0.863585	-0.735309	-0.247277	0.366136	-0.0798798	-0.249177	0.0531386	0.0593537	0.00180184	0.0518496	0.00208623	3.98681e-05
KY325473	USA	2016	red_clade	-2.93454	0.189397	0.960961	-0.773716	1.14988	-0.746877	0.745701	0.200612	-0.174174	0.260193	-0.120624	-0.0291118	-0.0162843	0.0249388	0.0101185	7.71932e-05
KY325476	USA	2016	red_clade	-3.44112	-0.272455	-0.128347	-0.791295	0.788688	-1.15138	0.779019	-0.108955	-0.232071	0.153607	-0.0146214	0.193469	0.183093	0.0262638	-0.0185815	8.16538e-05
KY325477	USA	2016	red_clade	-1.90884	2.39311	-1.51403	-0.479967	-2.29587	-0.858198	-1.18128	1.3128	0.194395	-0.0749687	-0.158944	0.07639	-0.109081	-0.0339964	0.0161317	1.7778e-05
KY325479	USA	2016	green_clade	0.906725	2.63068	0.561913	-1.64773	1.38977	-0.466421	-0.55528	-0.120519	-0.429907	0.288005	0.10219	0.00609286	-0.0344678	-0.0409185	0.0200634	-0.00010532
KY765317	Nicaragua	2016	green_clade	3.16118	1.71002	-2.43407	0.55274	1.11777	0.0893094	0.159878	0.286605	-0.380788	0.0338993	0.226277	0.0366005	0.00743494	-0.0599165	0.0216443	-0.000301229
KY765318	Nicaragua	2016	green_clade	2.56985	1.09489	-2.42115	0.00203161	1.63271	0.151486	-0.845855	0.299458	-0.400235	0.12664	0.129455	0.0351497	-0.00062542	-0.0400347	0.0333424	-0.000254491
KY765320	Nicaragua	2016	green_clade	0.568779	-0.668299	2.77498	-2.02353	-0.585955	1.3492	-0.344369	-0.179552	-0.620172	-0.402956	0.0380672	0.0770676	-0.0232257	-0.038503	0.00329081	0.000263973
KY765323	Nicaragua	2016	green_clade	1.79764	-1.33848	-1.19721	-3.83463	-0.41476	0.0839565	-0.97224	0.262785	0.0305479	0.337781	0.13758	0.0912429	-0.00493841	0.0413963	-0.00589866	-0.000117778
KY765324	Nicaragua	2016	green_clade	2.17468	0.483334	0.764235	-0.948963	3.92637	-1.17643	-0.141486	0.412759	0.557566	0.209004	-0.146576	0.0378889	-0.0270263	0.0226965	0.0115409	0.000225981
KY765325	Nicaragua	2016	green_clade	2.60328	2.94495	1.37946	-0.920576	-0.77011	-0.952445	0.414675	0.999991	-0.387298	-0.344495	0.0398024	0.0151008	0.0515434	-0.0227922	-0.0121628	6.03136e-05
KY785415	Dominican Republic	2016	red_clade	-3.87998	-1.05028	-1.26001	0.5466	2.44411	0.255434	-0.886165	0.369726	0.0914048	-0.348518	0.399903	-0.579896	-0.0633248	-0.12203	-0.0232267	7.26391e-05
KY785418	Honduras	2016	green_clade	1.64652	-0.828437	0.362191	-1.69775	-0.17431	-0.830257	0.374947	0.296546	0.0442048	-0.293472	-0.0769739	-0.490709	-0.155539	0.135125	-0.0402491	-0.000322272
KY785420	Dominican Republic	2016	red_clade	-2.26469	0.375033	-1.45977	0.522243	-0.638728	-0.813718	0.508104	-0.329998	0.507667	-0.0888022	-0.000876579	0.0514324	-0.00126609	0.0675409	-0.0191945	-0.000132059
MF438286	Cuba	2017	red_clade	-2.47942	-2.62904	-2.07115	-1.76161	-0.403547	2.17249	-1.74482	-1.04904	-0.147525	-0.0785938	-0.0501276	0.153461	-0.00617186	-0.0597492	-0.0296883	-9.11662e-05
KU527068	Brazil	2015	red_clade	-1.84441	2.72368	-1.02535	1.6641	-0.633015	0.32945	0.102522	0.172462	-0.432065	0.0778599	-0.101337	-0.0599891	0.0107383	0.0332077	0.00241811	7.65672e-05

## Sheet: din_3
Pearson_cor	PC1	PC2	PC3	PC4	PC5	PC6	PC7	PC8	PC9	PC10	PC11	PC12	PC13	PC14	PC15	PC16
aa	0.257539	-0.437727	0.0641311	0.801386	-0.113076	-0.220264	-0.0395596	-0.0152784	-0.171803	0.0338225	0.0188566	-0.0139209	0.0372327	0.00478554	-0.00402583	3.2384e-05
ac	0.90833	-0.0766804	0.23327	-0.251793	0.0524424	0.188588	0.055668	-0.0425178	0.0798895	0.0278264	0.00517148	0.0125538	-0.00152274	-0.00733322	-0.024961	4.79481e-05
ag	-0.835384	0.115875	-0.011949	-0.373176	-0.102796	0.0964353	0.213602	0.270392	-0.0111234	-0.0930342	-0.0146203	0.0108184	0.0396636	-2.9156e-05	-0.00407548	3.80893e-05
au	-0.642238	0.436494	-0.397277	0.00510124	0.196658	-0.16811	-0.301441	-0.270195	0.0393334	0.0436306	-0.00353249	0.0684742	0.0134858	0.0025344	-0.000853043	3.18221e-05
ca	-0.317142	-0.475458	-0.424575	-0.182122	0.618953	0.1215	0.220608	-0.0311524	0.0635986	0.0748363	-0.0210598	-0.0447167	0.00634664	0.0168395	0.00337298	2.66126e-05
cc	0.0497397	-0.204071	-0.704533	-0.265779	-0.484985	-0.261063	-0.268062	0.0802139	-0.0505445	-0.018018	-0.0538956	-0.0275749	-0.0234951	0.00880321	-0.00682127	2.6518e-05
cg	-0.0716302	0.362817	0.10191	0.661616	-0.440497	0.360538	0.0561308	-0.250765	0.148487	-0.0357953	-0.0317181	-0.0233844	0.00150451	0.0125206	0.00325447	2.59697e-05
cu	0.233973	0.265431	0.885803	-0.0568783	0.151196	-0.173009	-0.00105321	0.155338	-0.0562015	0.0294665	-0.0703433	0.0227979	-0.0129686	0.0168776	0.00710834	3.11858e-05
ga	-0.357064	-0.161825	0.365587	-0.458878	-0.178914	0.541791	-0.398512	-0.0736074	-0.0954469	0.0477031	0.00520495	-0.0261666	0.00775895	-0.0108021	0.00663272	2.04124e-05
gc	-0.547052	0.351585	-0.057349	0.618022	0.214857	-0.022495	-0.116336	0.353134	0.0653185	0.0345608	-0.00382502	-0.0213944	-0.0189185	-0.0260943	-0.00160015	2.94994e-05
gg	0.812876	0.306199	-0.206899	-0.156334	0.289568	-0.161715	0.0745547	-0.23338	-0.0475846	-0.0608275	-0.0300141	-0.0218583	0.00877735	-0.0251849	0.0121397	3.60504e-05
gu	-0.186963	-0.691073	0.0454941	-0.127692	-0.56968	-0.180904	0.315098	-0.0317133	0.0757431	0.0667499	-0.00217753	0.0303455	-0.00505346	-0.0166678	0.0106054	2.57912e-05
ua	0.282648	0.823354	-0.0288001	-0.336698	-0.244132	-0.215557	0.0461271	0.0981357	0.0287049	0.0382393	0.0827487	-0.0287724	0.000670264	0.013179	0.00666878	3.5824e-05
uc	-0.880367	-0.0567513	0.247411	0.0372899	0.114228	-0.0524745	0.221151	-0.267083	-0.13511	-0.0438676	0.0339893	-0.00745619	-0.0407039	0.000711648	-0.00631346	3.32523e-05
ug	0.076076	-0.807829	0.323269	0.0167944	0.215454	-0.201736	-0.343563	0.0341277	0.146978	-0.0851933	0.0396671	-0.000699245	-0.00361	0.00604915	0.0061663	2.92978e-05
uu	0.583724	-0.140502	-0.541143	0.229871	0.0691114	0.487731	0.0551554	0.191777	-0.0850209	-0.0232895	0.0229997	0.0503549	-0.019692	0.00779096	0.00930515	3.06854e-05

## Sheet: rscu_1
accession_number	isolated	year	clade	aaa	aac	aag	aau	aca	acc	acg	acu	aga	agc	agg	agu	aua	auc	auu	caa	cac	cag	cau	cca	ccc	ccg	ccu	cga	cgc	cgg	cgu	cua	cuc	cug	cuu	gaa	gac	gag	gau	gca	gcc	gcg	gcu	gga	ggc	ggg	ggu	gua	guc	gug
MF664436	Dominican Republic	2016	red_clade	0.87234	1.33981	1.12766	0.660194	1.40969	1.14537	0.440529	1.00441	2.3945	1.28571	1.76147	0.942857	0.988439	1.16185	0.849711	1.16883	1.16883	0.831169	0.831169	1.78723	1.13475	0.425532	0.652482	0.220183	0.577982	0.577982	0.46789	0.690096	1.03514	1.95527	0.728435	0.93578	1.0641	1.06422	0.935897	1.11268	1.26761	0.478873	1.14085	1.73856	0.69281	1.05882	0.509804	0.371747	1.11524	1.65056
MF794971	Ecuador	2016	red_clade	0.851064	1.33981	1.14894	0.660194	1.42731	1.12775	0.440529	1.00441	2.3945	1.28571	1.76147	0.942857	0.988439	1.10983	0.901734	1.22078	1.19481	0.779221	0.805195	1.78723	1.13475	0.425532	0.652482	0.247706	0.550459	0.577982	0.46789	0.670927	0.996805	1.95527	0.766773	0.930876	1.0641	1.06912	0.935897	1.08451	1.29577	0.464789	1.15493	1.74593	0.690554	1.04235	0.521173	0.358209	1.13433	1.65672
MF801378	Guatemala	2016	green_clade	0.861702	1.33981	1.1383	0.660194	1.40351	1.15789	0.45614	0.982456	2.3945	1.26316	1.76147	0.976077	0.988439	1.10983	0.901734	1.18421	1.22078	0.815789	0.779221	1.80282	1.12676	0.422535	0.647887	0.247706	0.577982	0.577982	0.440367	0.726115	1.01274	1.91083	0.726115	0.921659	1.0641	1.07834	0.935897	1.09474	1.29123	0.491228	1.12281	1.73856	0.69281	1.05882	0.509804	0.389513	1.1236	1.61798
MF593625	Guatemala	2016	green_clade	0.87234	1.33981	1.12766	0.660194	1.40969	1.163	0.440529	0.986784	2.40553	1.25714	1.76959	0.971429	0.988439	1.10983	0.901734	1.16883	1.21053	0.831169	0.789474	1.78723	1.13475	0.425532	0.652482	0.221198	0.552995	0.580645	0.470046	0.707006	0.993631	1.91083	0.764331	0.925926	1.07692	1.07407	0.923077	1.09474	1.27719	0.491228	1.13684	1.7329	0.690554	1.0684	0.508143	0.374532	1.15356	1.63296
MF801387	Honduras	2016	green_clade	0.840426	1.35922	1.15957	0.640777	1.40969	1.163	0.440529	0.986784	2.37788	1.25714	1.79724	0.971429	0.988439	1.10983	0.901734	1.19481	1.19481	0.805195	0.805195	1.78723	1.13475	0.425532	0.652482	0.221198	0.552995	0.580645	0.470046	0.709265	0.996805	1.91693	0.766773	0.921659	1.07692	1.07834	0.923077	1.09474	1.30526	0.491228	1.10877	1.73856	0.679739	1.05882	0.522876	0.359551	1.15356	1.63296
KX906952	Honduras	2016	green_clade	0.861702	1.35922	1.1383	0.640777	1.40969	1.18062	0.440529	0.969163	2.40553	1.29187	1.76959	0.947368	0.971098	1.12717	0.901734	1.19481	1.19481	0.805195	0.805195	1.78723	1.13475	0.425532	0.652482	0.221198	0.552995	0.580645	0.470046	0.707006	0.993631	1.91083	0.764331	0.921659	1.07692	1.07834	0.923077	1.1049	1.28671	0.48951	1.11888	1.73856	0.69281	1.05882	0.509804	0.374532	1.15356	1.63296
MH157202	Mexico	2016	green_clade	0.87234	1.39806	1.12766	0.601942	1.40351	1.15789	0.438596	1	2.40553	1.23445	1.76959	0.976077	0.982759	1.10345	0.913793	1.19481	1.19481	0.805195	0.805195	1.78723	1.13475	0.425532	0.652482	0.221198	0.552995	0.580645	0.470046	0.707006	0.974522	1.91083	0.783439	0.921659	1.07692	1.07834	0.923077	1.09474	1.30526	0.491228	1.10877	1.72549	0.69281	1.0719	0.509804	0.37594	1.15789	1.6391
MH157208	Mexico	2016	green_clade	0.87234	1.37864	1.12766	0.621359	1.42731	1.163	0.422907	0.986784	2.40553	1.25714	1.76959	0.971429	0.982759	1.10345	0.913793	1.19481	1.18421	0.805195	0.815789	1.78723	1.13475	0.425532	0.652482	0.221198	0.552995	0.580645	0.470046	0.707006	0.993631	1.91083	0.764331	0.921659	1.05128	1.07834	0.948718	1.1049	1.28671	0.48951	1.11888	1.71242	0.705882	1.08497	0.496732	0.34717	1.16226	1.66038
MH157213	Mexico	2016	green_clade	0.887701	1.37864	1.1123	0.621359	1.40969	1.163	0.440529	0.986784	2.3945	1.25714	1.78899	0.971429	0.982759	1.08621	0.931034	1.16883	1.19481	0.831169	0.805195	1.78723	1.13475	0.425532	0.652482	0.220183	0.550459	0.577982	0.46789	0.707006	0.993631	1.91083	0.764331	0.921659	1.0641	1.07834	0.935897	1.09859	1.30986	0.478873	1.11268	1.72549	0.69281	1.0719	0.509804	0.374532	1.13858	1.64794
MF801426	Nicaragua	2016	green_clade	0.861702	1.33981	1.1383	0.660194	1.41593	1.16814	0.442478	0.973451	2.40553	1.25714	1.76959	0.971429	0.988439	1.10983	0.901734	1.19481	1.19481	0.805195	0.805195	1.75887	1.13475	0.453901	0.652482	0.221198	0.552995	0.580645	0.470046	0.707006	0.993631	1.91083	0.764331	0.921659	1.0641	1.07834	0.935897	1.07317	1.26829	0.501742	1.15679	1.73856	0.705882	1.05882	0.496732	0.37594	1.14286	1.6391
MF434517	Nicaragua	2016	green_clade	0.851064	1.35922	1.14894	0.640777	1.41593	1.15044	0.442478	0.99115	2.40553	1.25714	1.76959	0.971429	0.982759	1.12069	0.896552	1.19481	1.19481	0.805195	0.805195	1.77143	1.14286	0.428571	0.657143	0.221198	0.552995	0.580645	0.470046	0.72381	0.990476	1.90476	0.780952	0.921659	1.03846	1.07834	0.961538	1.09474	1.29123	0.491228	1.12281	1.73856	0.705882	1.05882	0.496732	0.359551	1.13858	1.64794
KY785464	Puerto Rico	2016	purple_clade	0.882979	1.37864	1.11702	0.621359	1.42105	1.15789	0.438596	0.982456	2.3945	1.31429	1.76147	0.914286	1.01163	1.11628	0.872093	1.22078	1.19481	0.779221	0.805195	1.75887	1.16312	0.453901	0.624113	0.220183	0.550459	0.577982	0.495413	0.673077	1	1.92308	0.769231	0.921659	1.0641	1.07834	0.935897	1.08451	1.28169	0.507042	1.12676	1.7329	0.703583	1.05537	0.508143	0.374532	1.13858	1.63296
KX156774	Panama	2015	blue_clade	0.87234	1.33981	1.12766	0.660194	1.41593	1.15044	0.424779	1.00885	2.40553	1.28571	1.76959	0.942857	1	1.10345	0.896552	1.19481	1.19481	0.805195	0.805195	1.78723	1.13475	0.425532	0.652482	0.221198	0.580645	0.552995	0.470046	0.670927	0.996805	1.91693	0.766773	0.926606	1.08387	1.07339	0.916129	1.09474	1.29123	0.491228	1.12281	1.7329	0.677524	1.05537	0.534202	0.359551	1.15356	1.64794
KX156775	Panama	2015	blue_clade	0.87234	1.33981	1.12766	0.660194	1.41593	1.15044	0.424779	1.00885	2.40553	1.29187	1.76959	0.947368	0.988439	1.10983	0.901734	1.19481	1.19481	0.805195	0.805195	1.78723	1.13475	0.425532	0.652482	0.221198	0.635945	0.552995	0.414747	0.670927	0.996805	1.91693	0.766773	0.926606	1.08387	1.07339	0.916129	1.09474	1.29123	0.491228	1.12281	1.7329	0.677524	1.05537	0.534202	0.359551	1.15356	1.64794
KX156776	Panama	2015	blue_clade	0.86631	1.33981	1.13369	0.660194	1.41593	1.15044	0.424779	1.00885	2.40553	1.28571	1.76959	0.942857	0.988439	1.10983	0.901734	1.19481	1.19481	0.805195	0.805195	1.78723	1.13475	0.425532	0.652482	0.221198	0.580645	0.552995	0.470046	0.670927	0.996805	1.91693	0.766773	0.931507	1.08387	1.06849	0.916129	1.09474	1.29123	0.491228	1.12281	1.7329	0.677524	1.05537	0.534202	0.359551	1.15356	1.64794
KY693680	Venezuela	2016	purple_clade	0.861702	1.33981	1.1383	0.660194	1.40969	1.14537	0.440529	1.00441	2.36697	1.28571	1.78899	0.942857	0.959302	1.13372	0.906977	1.19481	1.15789	0.805195	0.842105	1.77143	1.14286	0.428571	0.657143	0.220183	0.577982	0.577982	0.46789	0.687898	1.01274	1.92994	0.726115	0.921659	1.0641	1.07834	0.935897	1.05634	1.30986	0.521127	1.11268	1.74593	0.690554	1.04235	0.521173	0.358209	1.13433	1.65672
KY693679	Peru	2016	blue_clade	0.87234	1.33981	1.12766	0.660194	1.42731	1.18062	0.422907	0.969163	2.40553	1.31429	1.76959	0.914286	0.976744	1.09884	0.924419	1.19481	1.22078	0.805195	0.779221	1.78723	1.13475	0.425532	0.652482	0.221198	0.580645	0.552995	0.470046	0.670927	0.996805	1.89776	0.766773	0.93578	1.09677	1.06422	0.903226	1.10877	1.30526	0.491228	1.09474	1.74593	0.664495	1.05537	0.534202	0.374532	1.13858	1.63296
KY693678	Peru	2016	blue_clade	0.87234	1.32039	1.12766	0.679612	1.41593	1.18584	0.424779	0.973451	2.40553	1.28571	1.76959	0.942857	0.988439	1.10983	0.901734	1.19481	1.22078	0.805195	0.779221	1.78723	1.13475	0.425532	0.652482	0.221198	0.580645	0.552995	0.470046	0.670927	0.996805	1.91693	0.766773	0.93578	1.08387	1.06422	0.916129	1.10877	1.30526	0.491228	1.09474	1.74593	0.664495	1.05537	0.534202	0.389513	1.13858	1.61798
MF073357	Brazil	2016	purple_clade	0.893617	1.37864	1.10638	0.621359	1.4386	1.12281	0.421053	1.01754	2.42202	1.28571	1.73394	0.942857	0.976744	1.11628	0.906977	1.19481	1.19481	0.805195	0.805195	1.78723	1.13475	0.425532	0.652482	0.220183	0.550459	0.577982	0.495413	0.670927	0.996805	1.9361	0.766773	0.921659	1.07692	1.07834	0.923077	1.07042	1.29577	0.521127	1.11268	1.7329	0.690554	1.05537	0.521173	0.359551	1.13858	1.64794
KY441402	Brazil	2016	purple_clade	0.893617	1.37864	1.10638	0.621359	1.42731	1.12775	0.422907	1.02203	2.3945	1.28571	1.76147	0.942857	0.988439	1.10983	0.901734	1.19481	1.19481	0.805195	0.805195	1.78723	1.13475	0.425532	0.652482	0.220183	0.550459	0.577982	0.495413	0.670927	0.996805	1.9361	0.766773	0.921659	1.07692	1.07834	0.923077	1.07042	1.29577	0.521127	1.11268	1.7329	0.690554	1.05537	0.521173	0.359551	1.13858	1.64794
KY441403	Brazil	2016	purple_clade	0.893617	1.37864	1.10638	0.621359	1.42731	1.12775	0.422907	1.02203	2.3945	1.28571	1.76147	0.942857	0.988439	1.10983	0.901734	1.21053	1.19481	0.789474	0.805195	1.78723	1.13475	0.425532	0.652482	0.220183	0.550459	0.577982	0.495413	0.670927	0.996805	1.9361	0.766773	0.921659	1.07692	1.07834	0.923077	1.0807	1.29123	0.519298	1.10877	1.7329	0.690554	1.05537	0.521173	0.360902	1.12782	1.6391
MH063262	Cuba	2017	green_clade	0.87234	1.33981	1.12766	0.660194	1.40969	1.163	0.440529	0.986784	2.37788	1.25714	1.79724	0.971429	0.988439	1.10983	0.901734	1.16883	1.19481	0.831169	0.805195	1.8156	1.10638	0.425532	0.652482	0.221198	0.552995	0.580645	0.470046	0.687898	0.993631	1.89172	0.764331	0.921659	1.07692	1.07834	0.923077	1.09474	1.30526	0.491228	1.10877	1.73856	0.679739	1.05882	0.522876	0.374532	1.15356	1.63296
MH063264	Cuba	2017	red_clade	0.87234	1.33981	1.12766	0.660194	1.40351	1.15789	0.421053	1.01754	2.3945	1.28571	1.76147	0.942857	0.976744	1.13372	0.889535	1.19481	1.16883	0.805195	0.831169	1.78723	1.13475	0.425532	0.652482	0.247706	0.550459	0.550459	0.495413	0.690096	1.03514	1.9361	0.728435	0.930876	1.01935	1.06912	0.980645	1.11661	1.28622	0.4947	1.10247	1.75325	0.688312	1.03896	0.519481	0.386617	1.13011	1.65056
KU321639	Brazil	2015	black_clade	0.87234	1.35922	1.12766	0.640777	1.39207	1.14537	0.45815	1.00441	2.3945	1.25714	1.76147	0.971429	0.959302	1.11628	0.924419	1.19481	1.22078	0.805195	0.779221	1.78723	1.13475	0.425532	0.652482	0.192661	0.577982	0.605505	0.46789	0.670927	0.996805	1.9361	0.766773	0.930876	1.0641	1.06912	0.935897	1.09859	1.29577	0.492958	1.11268	1.71987	0.677524	1.0684	0.534202	0.37594	1.15789	1.6391
KU497555	Brazil	2015	blue_clade	0.87234	1.33981	1.12766	0.660194	1.40351	1.14035	0.438596	1.01754	2.3945	1.32057	1.76147	0.889952	1.00578	1.10983	0.884393	1.19481	1.19481	0.805195	0.805195	1.78723	1.13475	0.425532	0.652482	0.247706	0.577982	0.550459	0.46789	0.653846	0.980769	1.94231	0.769231	0.944444	1.08974	1.05556	0.910256	1.08451	1.30986	0.507042	1.09859	1.71987	0.690554	1.0684	0.521173	0.373134	1.13433	1.64179
KU509998	Haiti	2014	black_clade	0.861702	1.35922	1.1383	0.640777	1.39207	1.14537	0.45815	1.00441	2.3945	1.25714	1.76147	0.971429	0.964912	1.12281	0.912281	1.19481	1.22078	0.805195	0.779221	1.78723	1.13475	0.425532	0.652482	0.220183	0.577982	0.577982	0.46789	0.670927	0.996805	1.9361	0.766773	0.930876	1.0641	1.06912	0.935897	1.09859	1.29577	0.492958	1.11268	1.71987	0.690554	1.0684	0.521173	0.374532	1.13858	1.63296
KU853012	Dominican Republic	2016	red_clade	0.87234	1.33981	1.12766	0.660194	1.39207	1.14537	0.440529	1.02203	2.3945	1.28571	1.76147	0.942857	0.976744	1.15116	0.872093	1.19481	1.16883	0.805195	0.831169	1.78723	1.13475	0.425532	0.652482	0.220183	0.577982	0.577982	0.46789	0.690096	1.03514	1.9361	0.728435	0.926606	1.05806	1.07339	0.941935	1.11268	1.29577	0.478873	1.11268	1.7329	0.690554	1.05537	0.521173	0.386617	1.11524	1.63569
KU853013	Dominican Republic	2016	red_clade	0.87234	1.33981	1.12766	0.660194	1.39207	1.14537	0.440529	1.02203	2.42202	1.28571	1.73394	0.942857	0.976744	1.15116	0.872093	1.19481	1.16883	0.805195	0.831169	1.78723	1.13475	0.425532	0.652482	0.220183	0.577982	0.577982	0.46789	0.690096	1.03514	1.9361	0.728435	0.926606	1.05806	1.07339	0.941935	1.11268	1.29577	0.478873	1.11268	1.7329	0.690554	1.05537	0.521173	0.386617	1.11524	1.63569
KU922923	Mexico	2016	blue_clade	0.882979	1.33981	1.11702	0.660194	1.42731	1.14537	0.422907	1.00441	2.40553	1.28571	1.76959	0.942857	0.976744	1.11628	0.906977	1.17949	1.18421	0.820513	0.815789	1.82857	1.14286	0.371429	0.657143	0.221198	0.580645	0.552995	0.470046	0.66879	0.993631	1.92994	0.764331	0.931507	1.09677	1.06849	0.903226	1.08451	1.32394	0.507042	1.08451	1.73856	0.679739	1.04575	0.535948	0.373134	1.13433	1.64179
KU922960	Mexico	2016	blue_clade	0.882979	1.33981	1.11702	0.660194	1.42731	1.14537	0.422907	1.00441	2.40553	1.28571	1.76959	0.942857	0.976744	1.11628	0.906977	1.17949	1.18421	0.820513	0.815789	1.8156	1.13475	0.397163	0.652482	0.221198	0.580645	0.552995	0.470046	0.670927	0.996805	1.91693	0.766773	0.931507	1.09677	1.06849	0.903226	1.08451	1.32394	0.507042	1.08451	1.73856	0.679739	1.04575	0.535948	0.373134	1.13433	1.64179
KU926309	Brazil	2016	green_clade	0.86631	1.35922	1.13369	0.640777	1.40969	1.14537	0.440529	1.00441	2.41096	1.28571	1.75342	0.942857	1	1.10345	0.896552	1.19481	1.16883	0.805195	0.831169	1.78723	1.10638	0.425532	0.680851	0.219178	0.60274	0.575342	0.438356	0.651757	0.996805	1.9361	0.766773	0.921659	1.0641	1.07834	0.935897	1.09859	1.29577	0.492958	1.11268	1.7329	0.703583	1.05537	0.508143	0.374532	1.13858	1.63296
KU926310	Brazil	2016	red_clade	0.87234	1.33981	1.12766	0.660194	1.39207	1.163	0.440529	1.00441	2.3945	1.31429	1.76147	0.914286	0.988439	1.12717	0.884393	1.19481	1.16883	0.805195	0.831169	1.78723	1.16312	0.425532	0.624113	0.220183	0.577982	0.577982	0.46789	0.651757	0.996805	1.91693	0.766773	0.921659	1.03846	1.07834	0.961538	1.09474	1.3193	0.519298	1.06667	1.75896	0.690554	1.02932	0.521173	0.374532	1.13858	1.63296
KX051563	Haiti	2016	black_clade	0.861702	1.35922	1.1383	0.640777	1.39207	1.14537	0.45815	1.00441	2.3945	1.28571	1.76147	0.942857	0.976744	1.11628	0.906977	1.19481	1.22078	0.805195	0.779221	1.75887	1.13475	0.453901	0.652482	0.220183	0.577982	0.577982	0.46789	0.670927	0.996805	1.89776	0.766773	0.930876	1.0641	1.06912	0.935897	1.09859	1.28169	0.507042	1.11268	1.70684	0.703583	1.08143	0.508143	0.374532	1.15356	1.63296
KX087101	Puerto Rico	2015	purple_clade	0.882979	1.37864	1.11702	0.621359	1.42105	1.15789	0.438596	0.982456	2.3945	1.31429	1.76147	0.914286	0.994186	1.11628	0.889535	1.19481	1.19481	0.805195	0.805195	1.75887	1.16312	0.453901	0.624113	0.220183	0.550459	0.577982	0.495413	0.66879	0.993631	1.92994	0.764331	0.921659	1.0641	1.07834	0.935897	1.08834	1.27208	0.508834	1.13074	1.7329	0.703583	1.05537	0.508143	0.359551	1.15356	1.63296
KX087102	Colombia	2015	blue_clade	0.882979	1.33981	1.11702	0.660194	1.41593	1.15044	0.424779	1.00885	2.40553	1.28571	1.76959	0.942857	0.988439	1.10983	0.901734	1.19481	1.19481	0.805195	0.805195	1.78723	1.13475	0.425532	0.652482	0.221198	0.580645	0.552995	0.470046	0.670927	0.996805	1.89776	0.766773	0.926606	1.08387	1.07339	0.916129	1.0807	1.30526	0.519298	1.09474	1.7329	0.690554	1.05537	0.521173	0.374532	1.13858	1.64794
KX247646	Colombia	2016	blue_clade	0.882979	1.33981	1.11702	0.660194	1.40969	1.14537	0.440529	1.00441	2.40553	1.28571	1.76959	0.942857	0.988439	1.10983	0.901734	1.19481	1.19481	0.805195	0.805195	1.78723	1.13475	0.425532	0.652482	0.221198	0.580645	0.552995	0.470046	0.670927	0.996805	1.89776	0.766773	0.926606	1.08387	1.07339	0.916129	1.08451	1.30986	0.507042	1.09859	1.7329	0.677524	1.05537	0.534202	0.374532	1.13858	1.64794
KX269878	Haiti	2016	red_clade	0.87234	1.33981	1.12766	0.660194	1.40969	1.14537	0.440529	1.00441	2.3945	1.28571	1.76147	0.942857	0.976744	1.15116	0.872093	1.19481	1.16883	0.805195	0.831169	1.78723	1.13475	0.425532	0.652482	0.220183	0.577982	0.577982	0.46789	0.690096	1.03514	1.91693	0.728435	0.926606	1.05806	1.07339	0.941935	1.09859	1.29577	0.478873	1.12676	1.74593	0.690554	1.04235	0.521173	0.38806	1.1194	1.64179
KX694534	Honduras	2015	green_clade	0.877005	1.35922	1.12299	0.640777	1.40969	1.163	0.440529	0.986784	2.38356	1.27962	1.80822	0.938389	0.971098	1.10983	0.919075	1.19481	1.19481	0.805195	0.805195	1.78723	1.13475	0.425532	0.652482	0.219178	0.547945	0.575342	0.465753	0.707006	0.993631	1.91083	0.764331	0.921659	1.0641	1.07834	0.935897	1.09474	1.29123	0.491228	1.12281	1.74426	0.695082	1.04918	0.511475	0.374532	1.13858	1.63296
KX601168	Puerto Rico	2015	purple_clade	0.882979	1.37864	1.11702	0.621359	1.42105	1.15789	0.438596	0.982456	2.3945	1.31429	1.76147	0.914286	0.994186	1.11628	0.889535	1.19481	1.19481	0.805195	0.805195	1.75887	1.16312	0.453901	0.624113	0.220183	0.550459	0.577982	0.495413	0.66879	0.993631	1.92994	0.764331	0.921659	1.0641	1.07834	0.935897	1.08834	1.27208	0.508834	1.13074	1.7329	0.703583	1.05537	0.508143	0.359551	1.15356	1.63296
KX702400	Venezuela	2016	blue_clade	0.882979	1.32039	1.11702	0.679612	1.41593	1.13274	0.442478	1.00885	2.40553	1.28571	1.76959	0.942857	0.988439	1.09249	0.919075	1.19481	1.19481	0.805195	0.805195	1.77465	1.15493	0.422535	0.647887	0.221198	0.580645	0.552995	0.470046	0.670927	0.996805	1.87859	0.785942	0.930876	1.07692	1.06912	0.923077	1.08451	1.30986	0.507042	1.09859	1.7329	0.677524	1.05537	0.534202	0.374532	1.1236	1.64794
KX811222	Brazil	2016	red_clade	0.86631	1.33981	1.13369	0.660194	1.43363	1.15044	0.424779	0.99115	2.38356	1.29187	1.78082	0.947368	0.988439	1.10983	0.901734	1.19481	1.22078	0.805195	0.779221	1.80282	1.12676	0.450704	0.619718	0.219178	0.575342	0.575342	0.465753	0.651757	0.996805	1.95527	0.766773	0.930876	1.0641	1.06912	0.935897	1.0807	1.29123	0.505263	1.12281	1.75896	0.690554	1.02932	0.521173	0.373134	1.13433	1.64179
KX879603	Ecuador	2016	red_clade	0.851064	1.33981	1.14894	0.660194	1.39207	1.12775	0.475771	1.00441	2.3945	1.28571	1.76147	0.942857	0.988439	1.10983	0.901734	1.22078	1.19481	0.779221	0.805195	1.78723	1.13475	0.425532	0.652482	0.220183	0.577982	0.577982	0.46789	0.670927	0.996805	1.95527	0.766773	0.930876	1.0641	1.06912	0.935897	1.08451	1.29577	0.464789	1.15493	1.74593	0.690554	1.04235	0.521173	0.358209	1.13433	1.65672
KX879604	Ecuador	2016	red_clade	0.851064	1.33981	1.14894	0.660194	1.42731	1.12775	0.440529	1.00441	2.3945	1.28571	1.76147	0.942857	0.988439	1.10983	0.901734	1.22078	1.19481	0.779221	0.805195	1.78723	1.13475	0.425532	0.652482	0.220183	0.577982	0.577982	0.46789	0.670927	1.01597	1.95527	0.747604	0.930876	1.0641	1.06912	0.935897	1.08451	1.29577	0.464789	1.15493	1.74593	0.690554	1.04235	0.521173	0.358209	1.13433	1.65672
KX893855	Venezuela	2016	blue_clade	0.882979	1.32039	1.11702	0.679612	1.41593	1.13274	0.442478	1.00885	2.40553	1.28571	1.76959	0.942857	0.988439	1.09249	0.919075	1.19481	1.19481	0.805195	0.805195	1.77465	1.15493	0.422535	0.647887	0.221198	0.580645	0.552995	0.470046	0.670927	0.996805	1.87859	0.785942	0.930876	1.08387	1.06912	0.916129	1.08451	1.30986	0.507042	1.09859	1.7329	0.677524	1.05537	0.534202	0.37594	1.12782	1.65414
KY014301	Brazil	2016	red_clade	0.87234	1.35922	1.12766	0.640777	1.40969	1.14537	0.440529	1.00441	2.38356	1.28571	1.75342	0.942857	1.00588	1.11176	0.882353	1.19481	1.18421	0.805195	0.815789	1.78723	1.16312	0.425532	0.624113	0.219178	0.60274	0.575342	0.465753	0.673077	0.980769	1.94231	0.769231	0.925926	1.0641	1.07407	0.935897	1.08834	1.30035	0.508834	1.10247	1.74593	0.664495	1.04235	0.547231	0.37037	1.15556	1.61481
KY014315	Honduras	2016	green_clade	0.87234	1.35922	1.12766	0.640777	1.40969	1.163	0.440529	0.986784	2.40553	1.25714	1.76959	0.971429	0.988439	1.12717	0.884393	1.19481	1.21053	0.805195	0.789474	1.78723	1.13475	0.425532	0.652482	0.221198	0.552995	0.580645	0.470046	0.685714	1.02857	1.94286	0.742857	0.921659	1.0641	1.07834	0.935897	1.11888	1.27273	0.48951	1.11888	1.73856	0.69281	1.05882	0.509804	0.360902	1.17293	1.6391
KY014317	Brazil	2016	red_clade	0.87234	1.35922	1.12766	0.640777	1.42222	1.13778	0.444444	0.995556	2.3945	1.28571	1.76147	0.942857	0.988439	1.09249	0.919075	1.19481	1.19481	0.805195	0.805195	1.78723	1.13475	0.425532	0.652482	0.220183	0.577982	0.577982	0.46789	0.709265	0.977636	1.91693	0.785942	0.930876	1.0641	1.06912	0.935897	1.0807	1.30526	0.505263	1.10877	1.74593	0.664495	1.04235	0.547231	0.373134	1.14925	1.62687
KY014321	Dominican Republic	2016	red_clade	0.86631	1.32039	1.13369	0.679612	1.40969	1.14537	0.440529	1.00441	2.3945	1.28571	1.76147	0.942857	0.976744	1.15116	0.872093	1.20513	1.16883	0.794872	0.831169	1.78723	1.13475	0.425532	0.652482	0.220183	0.577982	0.577982	0.46789	0.690096	1.05431	1.91693	0.709265	0.93578	1.05806	1.06422	0.941935	1.10877	1.29123	0.491228	1.10877	1.75896	0.690554	1.02932	0.521173	0.373134	1.1194	1.64179
KY120348	Mexico	2016	green_clade	0.87234	1.37864	1.12766	0.621359	1.39207	1.18062	0.45815	0.969163	2.40553	1.25118	1.76959	0.966825	0.982759	1.10345	0.913793	1.19481	1.19481	0.805195	0.805195	1.77143	1.14286	0.428571	0.657143	0.221198	0.552995	0.580645	0.470046	0.707006	0.993631	1.92994	0.764331	0.921659	1.0641	1.07834	0.935897	1.09474	1.30526	0.491228	1.10877	1.72549	0.69281	1.0719	0.509804	0.37594	1.15789	1.6391
KY120349	Mexico	2016	green_clade	0.87234	1.39216	1.12766	0.607843	1.39207	1.18062	0.45815	0.969163	2.38889	1.25118	1.77778	0.966825	0.988439	1.09249	0.919075	1.19481	1.19481	0.805195	0.805195	1.77143	1.14286	0.428571	0.657143	0.222222	0.555556	0.583333	0.472222	0.707006	0.993631	1.92994	0.764331	0.921659	1.0641	1.07834	0.935897	1.09859	1.30986	0.492958	1.09859	1.72549	0.69281	1.0719	0.509804	0.362264	1.16226	1.64528
KY272991	Brazil	2016	red_clade	0.87234	1.33981	1.12766	0.660194	1.40969	1.14537	0.440529	1.00441	2.3945	1.28571	1.76147	0.942857	0.976744	1.1686	0.854651	1.19481	1.22078	0.805195	0.779221	1.78723	1.13475	0.425532	0.652482	0.220183	0.577982	0.577982	0.46789	0.690096	1.03514	1.9361	0.728435	0.926606	1.05806	1.07339	0.941935	1.11268	1.29577	0.478873	1.11268	1.74593	0.703583	1.04235	0.508143	0.401487	1.13011	1.60595
KY325464	USA	2016	red_clade	0.87234	1.32039	1.12766	0.679612	1.41593	1.16814	0.442478	0.973451	2.44954	1.28571	1.70642	0.942857	0.971098	1.14451	0.884393	1.19481	1.19481	0.805195	0.805195	1.8156	1.07801	0.397163	0.70922	0.192661	0.577982	0.605505	0.46789	0.690096	1.03514	1.91693	0.728435	0.926606	1.07097	1.07339	0.929032	1.09859	1.29577	0.492958	1.11268	1.7329	0.690554	1.05537	0.521173	0.386617	1.11524	1.63569
KY325465	USA	2016	green_clade	0.861702	1.33981	1.1383	0.660194	1.40969	1.163	0.440529	0.986784	2.40553	1.25714	1.76959	0.971429	0.988439	1.10983	0.901734	1.19481	1.16883	0.805195	0.831169	1.8156	1.13475	0.397163	0.652482	0.221198	0.552995	0.580645	0.470046	0.707006	1.01274	1.89172	0.745223	0.930876	1.0641	1.06912	0.935897	1.1049	1.27273	0.475524	1.14685	1.72549	0.69281	1.0719	0.509804	0.360902	1.14286	1.6391
KY325468	USA	2016	red_clade	0.87234	1.33981	1.12766	0.660194	1.41593	1.15044	0.442478	0.99115	2.3945	1.28571	1.76147	0.942857	0.971098	1.14451	0.884393	1.19481	1.16883	0.805195	0.831169	1.78723	1.13475	0.425532	0.652482	0.220183	0.577982	0.577982	0.46789	0.728435	1.03514	1.89776	0.709265	0.926606	1.04516	1.07339	0.954839	1.09859	1.29577	0.492958	1.11268	1.74593	0.690554	1.04235	0.521173	0.386617	1.11524	1.63569
KY325469	USA	2016	red_clade	0.87234	1.33981	1.12766	0.660194	1.41593	1.15044	0.442478	0.99115	2.3945	1.28571	1.76147	0.942857	0.971098	1.14451	0.884393	1.19481	1.16883	0.805195	0.831169	1.78723	1.13475	0.425532	0.652482	0.192661	0.577982	0.605505	0.46789	0.728435	1.03514	1.89776	0.709265	0.926606	1.04516	1.07339	0.954839	1.09859	1.29577	0.492958	1.11268	1.74593	0.690554	1.04235	0.521173	0.386617	1.11524	1.63569
KY325472	USA	2016	red_clade	0.87234	1.33981	1.12766	0.660194	1.41593	1.15044	0.442478	0.99115	2.3945	1.28571	1.76147	0.942857	0.971098	1.14451	0.884393	1.19481	1.16883	0.805195	0.831169	1.78723	1.13475	0.425532	0.652482	0.220183	0.577982	0.577982	0.46789	0.728435	1.03514	1.89776	0.709265	0.926606	1.04516	1.07339	0.954839	1.09859	1.29577	0.492958	1.11268	1.74593	0.703583	1.04235	0.508143	0.386617	1.11524	1.63569
KY325473	USA	2016	red_clade	0.87234	1.32039	1.12766	0.679612	1.41593	1.15044	0.442478	0.99115	2.42202	1.27962	1.73394	0.938389	0.971098	1.14451	0.884393	1.19481	1.19481	0.805195	0.805195	1.8	1.05714	0.428571	0.714286	0.192661	0.550459	0.605505	0.495413	0.690096	1.03514	1.91693	0.728435	0.926606	1.05806	1.07339	0.941935	1.09859	1.29577	0.492958	1.11268	1.7329	0.690554	1.05537	0.521173	0.386617	1.11524	1.63569
KY325476	USA	2016	red_clade	0.87234	1.32039	1.12766	0.679612	1.41593	1.16814	0.442478	0.973451	2.44954	1.28571	1.70642	0.942857	0.971098	1.14451	0.884393	1.19481	1.19481	0.805195	0.805195	1.8156	1.07801	0.397163	0.70922	0.192661	0.577982	0.605505	0.46789	0.690096	1.03514	1.91693	0.728435	0.926606	1.05806	1.07339	0.941935	1.10247	1.30035	0.4947	1.10247	1.72549	0.69281	1.05882	0.522876	0.386617	1.11524	1.63569
KY325477	USA	2016	red_clade	0.87234	1.33981	1.12766	0.660194	1.41593	1.15044	0.442478	0.99115	2.3945	1.28571	1.76147	0.942857	0.971098	1.14451	0.884393	1.19481	1.16883	0.805195	0.831169	1.78723	1.13475	0.425532	0.652482	0.220183	0.577982	0.577982	0.46789	0.711538	1.01923	1.92308	0.711538	0.921659	1.04516	1.07834	0.954839	1.09859	1.29577	0.492958	1.11268	1.74593	0.703583	1.04235	0.508143	0.386617	1.11524	1.63569
KY325479	USA	2016	green_clade	0.861702	1.33981	1.1383	0.660194	1.40969	1.163	0.440529	0.986784	2.40553	1.25714	1.76959	0.971429	0.988439	1.10983	0.901734	1.19481	1.16883	0.805195	0.831169	1.8156	1.13475	0.397163	0.652482	0.221198	0.552995	0.580645	0.470046	0.707006	1.01274	1.89172	0.745223	0.930876	1.0641	1.06912	0.935897	1.1049	1.27273	0.475524	1.14685	1.72549	0.69281	1.0719	0.509804	0.360902	1.14286	1.6391
KY765317	Nicaragua	2016	green_clade	0.878307	1.35922	1.12169	0.640777	1.40969	1.14537	0.440529	1.00441	2.36111	1.22857	1.80556	1	0.988439	1.10983	0.901734	1.19481	1.19481	0.805195	0.805195	1.78723	1.13475	0.425532	0.652482	0.222222	0.555556	0.583333	0.472222	0.726115	0.974522	1.87261	0.783439	0.930876	1.03846	1.06912	0.961538	1.09474	1.30526	0.491228	1.10877	1.73856	0.69281	1.05882	0.509804	0.374532	1.13858	1.63296
KY765318	Nicaragua	2016	green_clade	0.878307	1.35922	1.12169	0.640777	1.40969	1.14537	0.440529	1.00441	2.36111	1.22857	1.80556	1	0.988439	1.10983	0.901734	1.19481	1.16883	0.805195	0.831169	1.78723	1.13475	0.425532	0.652482	0.222222	0.555556	0.583333	0.472222	0.707006	0.974522	1.89172	0.783439	0.930876	1.03846	1.06912	0.961538	1.09474	1.30526	0.491228	1.10877	1.73856	0.69281	1.05882	0.509804	0.374532	1.13858	1.63296
KY765320	Nicaragua	2016	green_clade	0.888889	1.37255	1.11111	0.627451	1.40969	1.163	0.440529	0.986784	2.40553	1.23445	1.76959	0.976077	0.976744	1.13372	0.889535	1.16883	1.19481	0.831169	0.805195	1.78723	1.13475	0.425532	0.652482	0.248848	0.552995	0.552995	0.470046	0.72381	0.990476	1.90476	0.761905	0.940092	1.0641	1.05991	0.935897	1.09474	1.27719	0.491228	1.13684	1.7329	0.703583	1.05537	0.508143	0.374532	1.16854	1.63296
KY765323	Nicaragua	2016	green_clade	0.87234	1.35922	1.12766	0.640777	1.40351	1.17544	0.438596	0.982456	2.42202	1.22857	1.76147	1	0.988439	1.10983	0.901734	1.19481	1.19481	0.805195	0.805195	1.78723	1.13475	0.425532	0.652482	0.220183	0.522936	0.577982	0.495413	0.66879	0.974522	1.94904	0.783439	0.921659	1.05128	1.07834	0.948718	1.09859	1.28169	0.492958	1.12676	1.74426	0.681967	1.0623	0.511475	0.374532	1.13858	1.63296
KY765324	Nicaragua	2016	green_clade	0.861702	1.35922	1.1383	0.640777	1.42731	1.14537	0.422907	1.00441	2.40553	1.25714	1.76959	0.971429	0.988439	1.10983	0.901734	1.19481	1.16883	0.805195	0.831169	1.8156	1.07801	0.425532	0.680851	0.221198	0.552995	0.580645	0.470046	0.707006	1.01274	1.91083	0.745223	0.912442	1.0641	1.08756	0.935897	1.1049	1.28671	0.503497	1.1049	1.73856	0.69281	1.05882	0.509804	0.37594	1.14286	1.62406
KY765325	Nicaragua	2016	green_clade	0.87234	1.35922	1.12766	0.640777	1.40969	1.163	0.440529	0.986784	2.40553	1.25714	1.76959	0.971429	0.988439	1.14451	0.867052	1.19481	1.19481	0.805195	0.805195	1.78723	1.13475	0.425532	0.652482	0.221198	0.552995	0.580645	0.470046	0.707006	0.993631	1.91083	0.764331	0.921659	1.0641	1.07834	0.935897	1.09474	1.27719	0.477193	1.15088	1.75163	0.705882	1.05882	0.48366	0.374532	1.1236	1.63296
KY785415	Dominican Republic	2016	red_clade	0.86631	1.32039	1.13369	0.679612	1.40969	1.14537	0.440529	1.00441	2.3945	1.28571	1.76147	0.942857	0.976744	1.15116	0.872093	1.20513	1.16883	0.794872	0.831169	1.78723	1.13475	0.425532	0.652482	0.220183	0.577982	0.577982	0.46789	0.690096	1.05431	1.91693	0.709265	0.940092	1.05806	1.05991	0.941935	1.10877	1.29123	0.491228	1.10877	1.75896	0.690554	1.02932	0.521173	0.377358	1.08679	1.66038
KY785418	Honduras	2016	green_clade	0.87234	1.37255	1.12766	0.627451	1.40969	1.163	0.440529	0.986784	2.38889	1.25714	1.77778	0.971429	0.988439	1.12717	0.884393	1.19481	1.19481	0.805195	0.805195	1.78723	1.13475	0.425532	0.652482	0.222222	0.555556	0.583333	0.472222	0.687898	0.993631	1.94904	0.764331	0.921659	1.0641	1.07834	0.935897	1.09474	1.29123	0.491228	1.12281	1.73856	0.69281	1.05882	0.509804	0.374532	1.15356	1.63296
KY785420	Dominican Republic	2016	red_clade	0.87234	1.33981	1.12766	0.660194	1.40969	1.14537	0.440529	1.00441	2.38356	1.28571	1.75342	0.942857	0.976744	1.15116	0.872093	1.21053	1.16883	0.789474	0.831169	1.78723	1.13475	0.425532	0.652482	0.219178	0.575342	0.60274	0.465753	0.692308	1.01923	1.92308	0.75	0.926606	1.05195	1.07339	0.948052	1.09859	1.30986	0.492958	1.09859	1.74026	0.701299	1.03896	0.519481	0.386617	1.13011	1.63569
MF438286	Cuba	2017	red_clade	0.861702	1.34615	1.1383	0.653846	1.40969	1.12775	0.45815	1.00441	2.43318	1.28571	1.74194	0.942857	0.977143	1.18286	0.84	1.19481	1.16883	0.805195	0.831169	1.78723	1.13475	0.425532	0.652482	0.221198	0.580645	0.552995	0.470046	0.673077	1.03846	1.94231	0.730769	0.921659	1.07097	1.07834	0.929032	1.10638	1.31915	0.48227	1.0922	1.75896	0.677524	1.02932	0.534202	0.358209	1.10448	1.65672
KU527068	Brazil	2015	red_clade	0.86631	1.35922	1.13369	0.640777	1.38667	1.15556	0.444444	1.01333	2.3945	1.28571	1.76147	0.942857	0.982759	1.12069	0.896552	1.19481	1.16883	0.805195	0.831169	1.75887	1.13475	0.453901	0.652482	0.220183	0.577982	0.577982	0.46789	0.690096	0.996805	1.87859	0.766773	0.926606	1.05128	1.07339	0.948718	1.12281	1.27719	0.491228	1.10877	1.7329	0.703583	1.05537	0.508143	0.373134	1.14925	1.64179
[truncated: 13 more columns]

## Sheet: rscu_2
accession_number	isolated	year	clade	PC1	PC2	PC3	PC4	PC5	PC6	PC7	PC8	PC9	PC10	PC11	PC12	PC13	PC14	PC15	PC16	PC17	PC18	PC19	PC20	PC21	PC22	PC23	PC24	PC25	PC26	PC27	PC28	PC29	PC30	PC31	PC32	PC33	PC34	PC35	PC36	PC37	PC38	PC39	PC40	PC41	PC42	PC43	PC44	PC45	PC46
MF664436	Dominican Republic	2016	red_clade	3.29657	-1.79907	0.973866	-1.17557	-1.9887	1.79869	-0.833128	-3.68214	0.695472	0.704732	-1.89895	-1.05725	-2.08944	0.0476329	0.644163	-0.206527	-1.11062	1.39752	0.204818	-0.583461	-0.0378503	0.699597	-0.76273	-2.04656	-0.328921	-0.751252	1.0354	0.0181523	0.303206	-0.0805679	-0.390668	-0.317653	0.235547	0.343077	0.231327	0.280914	-0.118132	-0.00777804	0.106242	-0.155263	0.195753	-1.18516e-14	-8.32841e-15	6.61363e-16	5.69683e-15	-4.32293e-15
MF794971	Ecuador	2016	red_clade	0.877555	0.129161	5.38637	-1.30791	3.35549	0.923267	-4.00476	0.23499	-0.806546	-0.384637	1.29102	-0.0701642	0.765112	0.111593	-0.964367	-0.4384	0.67255	-0.511848	0.713036	-0.480335	-0.117807	0.094686	0.726435	0.767917	-0.14748	0.0142036	0.366078	-0.158281	0.536836	-0.330318	0.0834252	0.0252821	1.24191	-0.141691	0.412053	-0.117165	-0.175168	0.334472	-0.19998	0.0731185	-0.0159291	-1.17684e-14	-2.33147e-15	-4.68375e-15	-1.9984e-15	-1.77636e-15
MF801378	Guatemala	2016	green_clade	0.17642	-0.919317	-1.09457	-3.36751	0.316195	0.989851	1.78968	2.63951	2.81696	1.28481	0.313244	-1.68991	-2.00903	-0.630822	-1.47854	0.261733	2.54952	-0.28053	0.707548	-1.23931	-0.138895	0.577959	2.11271	-1.14422	-0.0500466	0.598572	-0.753316	0.996123	0.327176	0.767954	0.305604	-0.23516	0.303376	-0.0764983	-0.395451	-0.255729	-0.0470224	0.200298	0.0512817	0.0585932	0.0684344	-1.18794e-14	-6.03684e-16	-2.81893e-17	4.82253e-16	-3.35842e-15
MF593625	Guatemala	2016	green_clade	-3.51658	0.0289003	-1.33665	-2.66796	-1.46968	2.36267	0.00137843	-1.3218	-2.13019	2.40368	-1.93193	-1.74356	-0.858119	0.250292	0.97124	0.676671	-1.06407	-1.77295	-0.00947567	0.170352	1.94204	0.799736	0.523189	0.812214	0.0779283	0.0536123	0.429933	-0.615103	-0.444796	0.808417	-0.161475	-0.515946	0.201464	-0.219262	0.131263	-0.108114	-0.265153	0.140291	-0.0918779	0.0753775	-0.118675	-8.95117e-15	1.21431e-14	-5.1209e-15	9.6867e-15	-3.85803e-15
MF801387	Honduras	2016	green_clade	-2.4945	-0.351428	0.620933	-3.22771	0.592507	-0.447024	-0.750942	3.13769	-0.797428	0.413617	-1.16895	2.02203	-0.232829	0.472301	-0.494671	1.33367	0.0477417	0.0521976	-0.856477	-2.07466	0.0689302	-0.0764682	-1.18872	-0.679745	-0.757969	-0.494785	0.0333301	-0.0411079	0.230746	0.259012	-0.276817	0.405842	-0.338858	-0.53205	0.341813	-0.184867	-0.0138107	-0.0631876	-0.138143	0.0536418	0.00553466	-1.06096e-14	-2.15626e-15	9.16368e-16	6.31439e-15	2.58821e-15
KX906952	Honduras	2016	green_clade	-1.91448	-2.19179	-1.27949	-0.420548	0.946599	0.668475	0.422997	1.49216	1.41227	1.3979	-0.385356	1.73714	0.763693	-0.439807	-1.42148	-0.296527	0.771834	2.22785	-0.22914	-0.0839445	-1.4307	0.0393469	-0.235656	0.912509	-0.899074	-0.967739	-0.2445	0.615745	0.059034	0.450542	-0.615687	-0.274089	0.259339	0.0993599	0.15872	0.376511	0.0185785	-0.150187	0.00712916	-0.420047	-0.274782	-1.36349e-14	6.09929e-15	3.43389e-15	-3.69149e-15	-3.15026e-15
MH157202	Mexico	2016	green_clade	-5.09891	-1.37916	-1.76123	-0.278236	0.33301	-1.85087	-0.663247	-0.296637	0.0393091	-1.75235	-0.843858	0.190494	0.572215	-0.103271	-0.359439	-0.334833	0.613371	-1.1246	-0.867346	-0.189912	-0.144562	-0.139078	-0.510027	1.00784	0.123477	-0.821017	-0.0602875	1.01874	0.11846	0.471667	-0.558453	0.899841	-0.15838	-0.0258237	-0.315733	0.273177	-0.354946	0.265442	0.158354	0.226464	0.272197	-1.83534e-14	-2.3731e-15	-2.84581e-15	-1.76248e-15	-3.13638e-15
MH157208	Mexico	2016	green_clade	-4.37001	-2.87699	-1.06449	0.344587	0.118875	-2.15391	-2.43897	-1.86356	0.432637	0.793315	0.533875	1.90632	0.201983	1.59446	-0.36696	-0.813414	-0.26717	-0.122329	-0.525707	0.783124	0.277025	-1.12716	0.659679	-0.74466	-1.50165	0.726939	0.170665	0.62566	-0.591604	-0.50357	-0.203808	-0.192885	0.433549	0.263497	-0.0164282	0.0226578	0.336719	0.170959	0.0844733	-0.114581	0.181438	-7.38992e-15	2.19061e-14	4.0766e-17	1.06026e-14	2.51188e-15
MH157213	Mexico	2016	green_clade	-3.98717	-2.15861	-2.68291	-0.510999	-1.7518	-1.69777	-1.12844	-0.978871	0.141703	-0.737299	-0.2611	-1.14149	0.90017	-2.53936	-1.01027	-1.69993	-0.997156	0.887673	-1.22985	0.00595623	0.629381	0.766591	1.7497	-0.71804	-0.0619634	0.477842	0.656568	0.0175111	0.119381	-0.382502	-0.549013	0.466062	0.10561	-0.225762	-0.122252	-0.492782	-0.228265	-0.109242	-0.0200274	-0.213	-0.190662	-1.15394e-14	-3.53884e-16	-3.90313e-15	1.41553e-15	3.59435e-15
MF801426	Nicaragua	2016	green_clade	-3.12323	-2.7424	1.34736	-0.609592	1.01834	0.316701	0.204437	0.458608	0.176656	3.49428	0.625323	-0.29919	-0.493603	-0.362545	-0.477775	0.515671	0.270973	-0.212704	1.36827	1.26266	1.20776	0.960171	-1.30991	0.499445	0.336133	0.0958674	-0.318975	0.0532477	1.47502	-0.351338	-0.175571	0.0812314	-0.586299	-0.0154602	-0.0825423	-0.0924598	0.223355	-0.208389	-0.218254	-0.163584	0.071609	-6.68909e-15	5.51469e-15	-1.04829e-14	-2.67147e-16	-1.63758e-15
MF434517	Nicaragua	2016	green_clade	-2.28311	-3.67352	1.70545	-1.41299	0.436086	-1.052	-0.544874	0.858786	-0.43502	0.684245	0.36423	0.746678	-0.421954	0.357692	-0.383583	0.625036	1.11295	-0.0923787	0.719284	0.247498	1.9493	-1.77821	-0.115778	-0.48465	-1.57804	-0.503229	0.622568	-0.841031	0.258979	0.0922525	-0.568499	-0.0470534	-0.177059	0.463205	-0.419882	-0.00517768	0.0156149	-0.271178	0.0259539	0.30751	-0.140115	-1.34961e-14	-6.01082e-15	2.01445e-15	-9.88792e-16	-2.31065e-15
KY785464	Puerto Rico	2016	purple_clade	-3.66049	-0.795734	3.63542	6.4694	0.600075	2.41497	1.49868	0.507208	0.796131	0.659419	1.20128	0.94355	0.248108	-0.488141	1.1296	0.0881595	0.664639	-1.34255	-0.578168	-0.17561	-1.09874	0.498485	-0.0346415	-0.249974	-0.11995	-0.166636	0.666046	1.04779	0.165476	-0.282907	0.323927	-0.273225	-0.535101	0.292491	0.152779	-0.302206	-0.148195	-0.0200935	0.103614	0.184172	-0.0600314	-9.61731e-15	-7.70217e-16	6.47919e-16	1.24761e-14	-1.76248e-15
KX156774	Panama	2015	blue_clade	-0.0128672	4.09449	0.190738	-0.544169	1.31475	-1.61687	-1.10218	-1.18637	0.411696	2.32915	-1.03989	-0.284277	1.07366	0.605636	1.32353	-0.205407	-0.195274	-0.00688498	-0.813019	-0.526905	-0.650365	0.420779	0.154205	-0.159807	-0.607374	-0.379532	-0.177878	-0.0440765	-0.406171	0.34255	0.450743	0.176918	-0.371244	-0.260593	0.0257459	-0.309702	0.157905	0.156775	-0.375744	0.0498228	0.127503	-1.35551e-14	6.08888e-16	-2.05868e-15	3.05311e-15	-6.5295e-15
KX156775	Panama	2015	blue_clade	0.320697	4.72472	-0.623634	-1.7313	1.89387	-1.4018	0.385432	-1.24743	1.30917	1.71284	-1.51156	1.3371	-1.21496	0.455661	0.446581	-2.82226	-0.934821	-1.89471	-0.434565	0.45263	-0.401678	-1.37557	0.52048	-0.765596	0.714969	-0.990137	-1.56001	-0.492699	0.974931	-0.574431	0.367044	-0.231344	0.258756	0.285446	-0.139548	0.114845	0.00589416	0.00658897	0.108236	0.0443978	-0.143409	-1.35447e-14	-5.4106e-15	3.49807e-15	5.13478e-16	-4.19803e-15
KX156776	Panama	2015	blue_clade	-0.188512	4.26528	0.14811	-1.03459	1.72497	-1.01862	-0.347252	-1.40978	-0.386943	1.9636	-0.553413	0.219413	0.407483	1.15485	0.880151	-0.274848	0.197614	0.680814	-0.221798	-0.811446	-0.847811	-0.197189	-0.401268	-0.0458188	-0.390378	-0.729847	-0.0933341	-0.0749258	-0.526066	-0.221877	-0.156579	0.592118	0.100554	-0.152178	-0.0542877	-0.138743	0.209972	0.17542	-0.076687	0.0145703	-0.0496704	-8.61464e-15	3.2873e-15	-6.91591e-15	-6.70297e-15	9.06913e-15
KY693680	Venezuela	2016	purple_clade	1.78696	1.43627	2.01621	-0.129651	-1.08324	-4.79721	0.278933	1.20122	-2.80152	1.9576	-1.55983	1.61051	-1.6164	0.166697	-2.65114	1.17865	-0.89791	0.720886	1.14637	0.325828	-0.0525903	1.19197	-1.12313	0.106703	-0.0461778	0.0222084	-1.18091	-0.0940845	-0.64261	-0.379498	0.316897	-0.32375	0.216874	-0.127498	-0.0102695	-0.33489	-0.271048	0.103036	0.268921	0.0560363	0.0176834	-1.35586e-14	-2.46331e-15	6.8669e-15	2.18228e-15	1.13104e-15
KY693679	Peru	2016	blue_clade	0.34096	5.80987	-1.85231	-1.20868	-0.154659	4.30694	-0.244691	1.19649	0.814093	0.718001	1.3154	1.42742	2.52219	-0.0956362	-1.50788	-1.06367	-0.323579	0.625133	-2.02508	0.62002	1.41571	0.553317	-0.881795	0.161226	-0.138891	0.470777	-0.202835	-0.227001	-0.994595	0.493485	0.274024	0.00563171	0.577651	0.115351	0.0664038	0.182711	-0.197706	-0.208393	0.143668	0.193066	0.00401584	-8.24341e-15	-9.22873e-15	-2.32106e-15	3.08087e-15	-1.36002e-15
KY693678	Peru	2016	blue_clade	0.337788	4.75179	-1.80797	-2.19088	-0.523981	4.99943	1.24763	1.78271	0.918848	0.0709471	0.841212	0.21828	2.43831	0.523768	0.203615	0.0434843	0.360665	-0.157199	-0.663199	0.704678	0.384227	0.519928	-1.05115	-0.448562	-0.0565409	0.163562	-0.242581	-0.174023	0.375843	-0.773485	0.106812	-0.125687	-0.0129626	0.0879496	-0.251717	-0.296329	0.151119	0.00945821	0.0366136	-0.261555	0.118303	-1.78191e-14	-1.42941e-15	1.61329e-15	-2.56739e-15	-6.91114e-15
MF073357	Brazil	2016	purple_clade	-1.11142	1.70698	-1.37997	5.80314	-0.719978	-0.288624	-3.79446	-0.277591	0.205609	-1.38774	0.049619	-1.02883	-0.937334	1.05249	-1.17271	-0.131203	0.412023	0.289349	-0.0828833	0.829104	1.86528	0.0307788	-0.103665	0.738301	-0.164471	0.339933	-0.665527	-0.0496482	0.773156	0.695734	0.576078	0.186265	-0.102242	-0.182047	0.0717424	0.0810952	0.11653	0.00522047	0.106146	-0.148137	0.0377721	-9.20097e-15	6.03684e-16	7.70477e-15	6.17562e-15	2.06779e-15
KY441402	Brazil	2016	purple_clade	-2.11602	2.09294	-0.425499	5.06964	-0.4994	-1.75244	-2.24753	-0.156491	-0.280927	-0.714566	-0.136708	-1.56453	-1.11114	0.660502	-0.354605	0.283343	0.161868	0.295638	-0.0210457	-0.280042	-0.384693	0.196454	-0.266316	-0.501153	0.271125	0.289464	-0.00756325	-0.462046	0.230156	0.465682	0.0357957	0.38099	0.152679	0.323393	0.128364	-0.379304	-0.0655171	-0.153116	-0.101642	-0.205507	-0.026187	-5.32907e-15	-3.6568e-15	-1.55344e-15	-1.09635e-15	8.74301e-16
KY441403	Brazil	2016	purple_clade	-1.41389	1.73976	0.224253	5.49011	0.0876133	-1.2926	-2.0754	0.638159	0.0540026	-1.14937	0.711417	-1.33937	-0.834922	0.883341	0.124033	0.765193	0.938533	-0.441319	-1.10224	-0.12805	-0.829658	0.161891	-0.47875	-0.899994	0.660433	0.224573	-0.740407	-0.727463	-0.312696	0.338299	-0.363385	0.0563512	0.514739	0.0604797	0.0395312	0.256027	0.250195	-0.197626	-0.210737	0.0681832	-0.0939528	-1.9984e-14	2.54657e-15	-8.17315e-15	1.42941e-15	-1.81799e-15
MH063262	Cuba	2017	green_clade	-2.45524	0.722751	-2.90679	-2.9248	-2.1984	-0.425007	-0.26534	1.61857	-0.560374	1.29689	-1.06715	-0.472276	-0.0347997	-1.05758	0.293774	1.54677	-1.85274	0.935306	-0.0796959	-1.08413	-0.982672	-0.305714	0.50563	0.406178	0.388187	0.637297	0.542322	0.0631282	0.950083	0.0517575	1.00863	0.674474	0.596796	0.292189	0.045025	0.360498	0.354784	-0.180664	-0.0281553	0.08531	0.00933631	-1.66291e-14	6.075e-15	5.50905e-15	2.22392e-15	-1.31839e-15
MH063264	Cuba	2017	red_clade	3.67797	-1.21747	1.49196	0.174711	-3.97263	-1.20203	-0.155017	-1.91902	-0.23319	0.0240123	0.154574	0.197409	4.11503	3.62982	-0.754666	-0.0257729	1.19095	0.530444	1.5421	-0.981233	0.0860288	0.768277	1.43234	-0.497373	-0.0717784	-0.525523	-0.168359	-0.27876	0.218668	0.179496	0.690875	0.10054	-0.463583	0.193834	0.075671	0.175572	-0.232951	-0.222795	0.0827677	0.0341209	0.0229523	-1.06998e-14	1.24137e-14	-3.46077e-15	-1.73472e-15	-2.06779e-15
KU321639	Brazil	2015	black_clade	-2.44095	0.724119	-1.72687	-1.32845	3.22218	0.176441	2.85101	-0.339072	-2.00706	-3.30682	-0.232304	-1.02458	-1.17232	2.01292	-0.539818	-0.295413	-1.33273	1.81527	-0.682213	1.2521	-0.221851	0.116967	0.367357	0.307764	0.0545799	0.00900932	-0.190215	0.331099	0.46621	0.132488	0.0336618	-0.0120667	-0.225839	0.296538	-0.00777008	0.122336	-0.04084	0.25626	0.0483466	-0.0119048	0.010003	-4.43742e-15	6.95277e-15	-4.88932e-15	-2.38351e-15	-4.54498e-15
KU497555	Brazil	2015	blue_clade	0.189518	4.86581	1.39945	0.078839	-0.419078	3.08097	-1.42468	-3.66071	1.62587	-2.07509	0.88962	0.960943	0.823696	-2.21712	-1.83894	2.49744	-1.45761	-1.86459	1.29135	-1.42338	-0.104475	0.28981	-0.353717	-0.328263	-0.62214	0.146917	-0.652168	-0.0816386	0.280962	0.146938	-0.276361	0.0777123	-0.273446	0.402385	-0.0833402	0.339202	0.0472894	0.371427	-0.0397067	-0.111245	-0.0572208	-7.34135e-15	-3.9968e-15	9.00321e-16	6.45317e-16	5.34295e-15
KU509998	Haiti	2014	black_clade	-1.84711	0.357245	-0.40711	-1.80897	2.58119	0.787299	2.27678	-0.437104	-0.499739	-2.54317	-0.0308773	-0.924004	-1.44786	1.10317	-1.25088	1.07958	0.861145	0.767571	-0.0669364	-0.174119	0.356695	-0.726547	0.461824	-0.527434	0.647611	-0.400987	-0.418814	0.124101	-0.584401	-0.766527	-0.112636	0.0913031	0.135424	-0.125435	0.110386	0.0726245	-0.0240633	-0.324333	-0.0723974	0.0328349	0.1352	-7.26849e-15	-8.57647e-15	-1.19531e-14	8.13585e-15	9.22873e-16
KU853012	Dominican Republic	2016	red_clade	4.29484	-1.58549	0.990798	-0.565033	-1.27593	-0.336067	0.403638	-1.39685	0.859978	-1.33084	-1.21121	-0.444587	0.0790118	0.3021	-0.0701259	0.806595	-0.543958	-0.448378	-1.76888	-0.149641	-0.0551207	1.32359	0.642542	0.192663	-0.114082	-0.42338	-0.472717	0.00856084	0.00570834	-0.282703	-0.437615	-0.337966	-0.102615	-0.0286567	0.160848	-0.337148	0.198794	-0.215787	-0.0556009	0.000350378	0.0492505	-1.92173e-14	-2.79984e-15	7.81927e-15	-2.94556e-15	-4.37844e-15
KU853013	Dominican Republic	2016	red_clade	4.70578	-1.70359	0.418348	-0.0546357	-0.546996	0.0730268	0.229964	-1.87276	1.10941	-1.34557	-1.69623	-0.381664	0.251905	0.333753	0.519609	0.771685	0.253462	-0.482086	-1.19611	0.338207	0.844113	1.16888	0.855828	0.724595	-0.459752	-0.382098	-0.746748	0.337619	0.0861312	0.0708973	-0.665822	0.0445048	0.0632212	-0.221481	-0.264154	-0.23686	0.463045	-0.0529962	0.223348	0.12392	-0.144411	-1.08351e-14	1.419e-15	6.02816e-16	-5.33254e-15	7.22339e-15
KU922923	Mexico	2016	blue_clade	1.46283	6.51911	-4.09493	-0.235435	-2.84327	1.08057	-2.59018	0.866817	-0.560343	-1.67359	-0.595098	1.31856	-1.65202	0.406406	-0.660832	0.317448	0.733145	0.0500363	0.908373	0.684216	-0.814504	-0.280473	0.477423	0.19718	0.114731	-0.785094	1.15493	-0.000421198	-0.381531	-0.0762341	0.0103556	-0.45244	-0.422546	-0.155108	-0.240079	-0.0471206	-0.312831	0.0653764	-0.191611	0.0125103	-0.0284183	-1.42455e-14	4.43222e-15	3.02796e-15	-4.12517e-15	-3.43475e-15
KU922960	Mexico	2016	blue_clade	1.16168	6.40286	-3.5867	0.0550344	-2.79833	0.897024	-1.75941	0.655061	-0.3486	-0.998933	-0.296608	1.14288	-1.29439	0.313512	-0.857665	0.287748	0.415465	0.122254	0.352702	0.314366	0.0193498	-0.35564	-0.175277	0.36152	0.33525	-0.520606	1.01789	0.363504	0.337877	-0.208403	0.229912	-0.215176	-0.145373	-0.219546	-0.449913	-0.0581626	0.39421	-0.04566	0.0731378	0.108278	-0.0685298	-1.23616e-14	3.74527e-15	-4.90797e-15	2.50494e-15	1.249e-16
KU926309	Brazil	2016	green_clade	3.03225	0.443197	-0.475047	-1.0001	2.95289	-4.27075	-1.25384	0.417007	7.3871	-0.617214	0.299401	-0.273938	0.317176	-0.56095	-0.393603	-0.317827	-1.06538	0.701903	1.19792	1.30405	0.289358	0.624383	-0.952958	-0.685994	0.424341	0.431148	0.96879	-0.195166	-0.263739	0.0917053	0.187884	0.0843657	-0.246778	-0.446737	0.207866	0.027374	0.0290734	0.0139379	0.0165768	0.275898	-0.0348229	-1.15012e-14	4.59008e-15	-1.06599e-15	-2.39392e-16	-8.32667e-16
KU926310	Brazil	2016	red_clade	1.38418	1.40837	2.09701	1.75461	-2.43346	-1.09259	3.07192	2.14168	0.591465	-1.28412	-1.31744	2.19936	1.5841	-1.11805	0.961836	1.24421	-1.09585	0.488222	2.10093	1.03077	0.081245	-1.57198	1.48002	0.250539	0.153552	0.0896256	-0.074209	-0.629311	-0.0891966	0.464438	-0.490142	0.495174	0.28262	0.251651	0.226406	-0.359631	0.0442949	0.124085	0.177174	-0.0938513	0.0705657	-1.3399e-14	-5.99694e-15	-7.48577e-15	3.17801e-15	-4.86416e-15
KX051563	Haiti	2016	black_clade	-3.27347	0.567476	0.272676	-0.395833	2.97206	0.419179	4.27009	-2.3949	1.42112	-0.447444	1.36561	-0.0963223	-1.2488	1.0874	-1.53621	1.74797	-0.335392	0.207786	-0.297824	-0.519144	1.32466	-0.705447	-0.233285	0.35919	0.152703	0.618116	0.0545501	0.094435	-0.359593	-0.2545	0.314239	0.0504464	-0.218012	0.148571	0.484672	-0.0976524	-0.178899	0.000150927	-0.0100286	-0.0313216	-0.0994394	-2.18506e-14	1.04951e-14	3.91093e-15	-5.0307e-15	-6.48093e-15
KX087101	Puerto Rico	2015	purple_clade	-4.72004	-1.04087	2.42069	5.54786	-0.656312	2.45377	1.14747	-0.389603	0.399054	1.32256	-0.211907	0.830667	-0.699697	-0.520361	0.248111	-0.0596902	-0.624965	1.04614	0.084692	-0.389632	-0.0740855	-0.0383776	0.495677	-0.123042	-0.134937	-0.237453	-0.0235421	-0.0997215	-0.201855	-0.264694	0.264605	-0.103479	0.139985	-0.517503	-0.239041	0.130606	-0.0379943	0.0380028	0.060718	0.0963325	-0.00508119	-1.10259e-14	-5.6205e-16	-1.75901e-15	-5.85643e-15	-3.33067e-16
KX087102	Colombia	2015	blue_clade	-0.287152	4.75471	-1.07503	1.09875	0.148195	-2.36994	0.856264	-0.791168	0.0117242	1.99499	-0.0537721	-0.665506	0.362991	-0.061581	0.103337	0.617181	0.627416	-0.600738	0.229233	0.502853	-0.747412	-0.532119	-0.293661	0.362543	0.129486	0.488806	0.198293	0.507419	-0.617158	-0.130125	-0.65541	0.115026	-0.198098	0.496834	-0.0248729	-0.417819	-0.0885807	-0.0678382	-0.0527561	-0.18116	-0.0188895	-1.64833e-14	-7.47666e-15	2.36009e-15	5.55112e-16	-2.83801e-15
KX247646	Colombia	2016	blue_clade	-0.0332454	4.9129	-1.00848	0.360808	0.740873	-2.22127	1.28792	-0.699399	-0.527466	1.0618	-0.453624	-0.597187	0.501928	-0.761558	0.682184	0.29741	0.8437	0.014178	-0.30989	-0.0643583	-0.69328	0.178423	0.0810144	0.456087	0.0898106	0.479843	0.174729	0.480826	-0.259354	-0.120103	0.377842	-0.0402061	-0.0732413	0.528842	0.0802168	0.0207286	0.041149	0.073136	0.000522983	0.082305	-0.13061	2.25514e-16	-8.70831e-16	1.95156e-16	6.30052e-15	1.04083e-16
KX269878	Haiti	2016	red_clade	3.71663	-1.04146	1.08519	-0.159027	-1.17883	-0.0866456	0.528482	-0.446585	-0.0303675	0.0383654	-0.429857	-0.142762	-0.453569	0.0592799	0.121423	-0.575271	-0.0851515	-0.0672281	-0.459018	0.262024	-0.392394	0.720293	0.00659948	0.941083	0.241449	-0.124916	0.590132	0.251032	0.541666	-0.520839	0.459753	0.366936	0.203459	0.328018	0.169134	-0.183268	-0.415567	-0.205524	0.147389	0.205747	-0.0388395	-9.99548e-15	3.01842e-16	7.39946e-15	3.07046e-15	1.08871e-14
KX694534	Honduras	2015	green_clade	-2.02677	-2.32004	-0.155707	0.460905	-1.08449	0.15874	-0.468594	1.70472	0.15775	-0.0280665	1.275	0.20321	0.664105	-1.85573	-1.87142	-1.05387	-0.649032	1.17227	-1.04157	-0.16598	-1.0022	0.0885842	0.767138	0.501788	0.889552	-0.610806	-0.728645	-1.30468	0.221073	-0.18774	-0.707512	-0.623587	-0.619588	0.376635	0.149919	-0.104982	0.0420219	0.152703	-0.210344	0.29964	0.210952	-7.09849e-15	1.25247e-14	3.22312e-15	4.80171e-15	3.78864e-15
KX601168	Puerto Rico	2015	purple_clade	-4.72004	-1.04087	2.42069	5.54786	-0.656312	2.45377	1.14747	-0.389603	0.399054	1.32256	-0.211907	0.830667	-0.699697	-0.520361	0.248111	-0.0596902	-0.624965	1.04614	0.084692	-0.389632	-0.0740855	-0.0383776	0.495677	-0.123042	-0.134937	-0.237453	-0.0235421	-0.0997215	-0.201855	-0.264694	0.264605	-0.103479	0.139985	-0.517503	-0.239041	0.130606	-0.0379943	0.0380028	0.060718	0.0963325	-0.00508119	-1.10259e-14	-5.6205e-16	-1.75901e-15	-5.85643e-15	-3.33067e-16
KX702400	Venezuela	2016	blue_clade	0.442659	5.64436	-0.408686	0.138038	0.5674	-2.27886	1.62021	-0.929354	-1.20529	1.18101	1.54707	-0.758461	0.200122	-1.43422	1.01867	0.639534	1.35183	0.208238	-0.433378	0.439152	0.337636	0.0588916	0.728915	-0.240085	-0.442206	0.242481	0.152256	-0.532191	0.350453	-0.201277	-0.409472	-0.152791	0.0281344	-0.49829	0.202831	0.415267	0.0144801	-0.0773048	0.206962	0.139501	0.0851276	-1.19869e-14	-9.26342e-16	1.69396e-15	-2.09555e-15	-6.245e-17
KX811222	Brazil	2016	red_clade	-0.0706419	2.71025	3.12323	0.227706	-0.124891	2.51497	-0.829336	2.1054	-1.50812	1.96844	-0.249734	-2.46367	0.886471	0.791843	-1.16897	-0.931366	-2.49016	-0.592028	0.726463	0.385951	0.820142	-1.20325	1.02539	-0.723424	1.00727	-0.280121	0.209924	1.36666	-0.461756	0.146914	-0.415794	0.194627	-0.45422	-0.136594	0.367762	0.116921	0.340424	-0.153192	-0.00230041	0.0469407	0.030784	-1.59178e-14	-3.30291e-15	4.55191e-15	-7.54952e-15	5.02376e-15
KX879603	Ecuador	2016	red_clade	1.38972	-0.401967	5.53743	-2.32786	5.46662	-0.75819	-0.960896	-0.421237	-1.7299	-1.07862	-0.189261	-0.47461	0.227583	-1.6144	0.0935022	0.162479	0.0229488	0.286988	0.346749	0.149966	-0.679056	0.766971	0.86531	0.44431	0.482237	-0.459695	0.355105	-0.239419	-0.895951	0.823291	0.478114	-0.309775	-0.430153	0.108081	-0.389543	0.345656	0.323579	-0.235341	0.0664359	-0.132574	-0.0510488	-1.16018e-14	-1.44329e-15	3.40006e-15	1.00753e-14	-9.71445e-16
KX879604	Ecuador	2016	red_clade	1.77165	-0.00486454	4.88348	-1.08148	3.89573	0.906653	-3.26823	0.392614	-1.16761	-0.29918	0.913464	0.238235	-0.0725997	0.37364	-0.578185	-1.03138	-0.517363	-0.403429	-0.185542	0.413775	-0.198571	0.011695	0.368201	0.288921	-0.24271	0.39432	0.482667	-0.260748	0.245641	-0.527481	0.09697	0.63642	-0.259596	-0.13992	-0.514288	-0.136096	-0.267963	-0.0712692	0.132949	-0.172836	0.0186218	-1.43219e-14	-3.55271e-15	1.25594e-15	1.22125e-15	-1.60982e-15
KX893855	Venezuela	2016	blue_clade	0.172175	5.93814	-0.54249	0.0349409	0.760076	-2.3864	1.4439	-1.34502	-1.37007	1.33815	1.26308	-0.553964	0.368178	-1.38225	0.76656	0.415377	1.26221	0.249366	-0.465831	0.512371	0.0422516	0.124302	0.592057	0.222808	-0.372821	0.363201	0.493845	-0.143548	0.736532	0.0390632	-0.435803	-0.208213	-0.135803	-0.321062	0.203933	0.432347	-0.219073	-0.0642857	0.0687103	-0.107039	0.152395	-1.49845e-14	1.23859e-15	4.63605e-15	-3.55271e-15	2.158e-15
KY014301	Brazil	2016	red_clade	-0.62035	4.04676	2.94778	-0.375626	-0.515583	0.844717	1.27409	2.68808	1.42443	-2.19731	-1.63532	-0.613634	-1.00419	-0.0959173	3.20802	-0.617096	-1.14807	0.098033	0.901057	-0.190661	0.206032	0.608398	-0.298868	0.162533	-1.17362	0.641965	-1.08855	0.00715426	-0.289589	-0.0709438	-0.23396	0.303753	0.0929047	0.0872995	-0.439555	0.204594	-0.353798	-0.338396	-0.170534	-0.0190058	0.0834983	-8.21565e-15	1.5446e-14	2.60209e-15	2.35922e-15	1.88738e-15
KY014315	Honduras	2016	green_clade	-2.6131	-2.22482	0.44745	-1.2284	0.552502	1.34703	-0.565371	-0.303509	0.494469	0.409243	-2.55527	-0.44672	0.755876	1.95999	0.460173	-0.482232	0.11184	0.7023	-0.388149	0.620969	-1.39365	-0.870319	-0.0222457	0.0637773	-0.258455	2.08388	0.0974913	-0.482023	0.436747	0.733212	0.000855533	-0.833215	-0.42493	0.0578554	-0.0991785	0.0212669	-0.108778	0.160061	0.0408612	0.0697552	-0.0134622	-1.76595e-14	-1.71183e-14	-1.10068e-15	-5.09315e-15	1.00475e-14
KY014317	Brazil	2016	red_clade	-0.853635	3.80491	-0.101616	0.451614	1.37173	-0.12844	1.29062	2.35791	-0.420909	-1.92846	1.72801	-0.86938	-0.79274	0.461244	1.5034	-3.02194	0.506215	0.480835	1.4964	-2.05025	1.19713	0.904552	-0.554016	0.0946405	-0.206905	-0.654365	0.68111	-0.258826	0.0425645	0.290516	-0.220021	-0.47306	0.12968	0.42896	0.336971	-0.285136	0.23295	0.182955	0.197896	-0.0806735	-0.00500089	-1.26635e-14	1.89258e-15	2.23693e-15	-3.96905e-15	5.4054e-15
KY014321	Dominican Republic	2016	red_clade	5.68843	-0.604794	2.16502	-0.488461	-0.945192	0.931644	0.667933	-0.340989	-1.03356	0.165304	0.663463	0.729907	0.0162049	0.474141	0.309053	-0.33636	0.161697	0.333742	-0.0827611	-0.141164	-0.757905	-0.661607	-0.997302	-0.164687	0.7997	0.887893	-0.314684	-0.129246	0.126599	0.526812	-0.299652	-0.0905997	-0.0541163	-0.674187	-0.0889092	-0.188835	0.107861	0.223982	0.288807	-0.169875	-0.00315566	-1.26253e-14	1.0103e-14	-1.23252e-15	7.78891e-15	2.19269e-15
KY120348	Mexico	2016	green_clade	-5.29422	-2.50193	-1.41811	-0.667551	0.704646	-0.257587	1.78022	-0.498367	-1.55266	-1.50672	-1.93117	1.68661	0.938366	-0.595995	-0.149854	-0.613958	0.935555	-1.5867	0.676409	0.344852	0.0561104	1.08112	-0.512704	-0.219419	0.594313	0.395299	0.365298	-0.247775	0.126995	-0.336508	-0.0326528	0.0687411	0.0325505	0.102717	0.104243	0.124735	0.243314	0.00160688	0.0839874	0.0503707	-0.107038	-1.78885e-14	8.06993e-15	-1.11456e-14	1.44329e-15	2.77556e-15
KY120349	Mexico	2016	green_clade	-6.13302	-2.39307	-1.22303	-0.295089	0.522854	-1.08548	1.39012	-0.409534	-1.65998	-1.96688	-1.80511	2.42886	1.01108	-0.66146	-0.365847	-0.927791	0.484567	-1.46192	0.254106	-0.486979	-0.205846	0.64041	-0.550367	-1.494	0.74347	0.590936	0.529279	-0.263519	-0.253417	0.26619	0.365152	-0.0267207	0.175058	-0.231858	-0.0656791	-0.0763447	0.152645	-0.152244	-0.022844	-0.0875333	0.111693	-3.91354e-15	2.38698e-15	1.2549e-14	-1.04916e-14	-4.63518e-15
KY272991	Brazil	2016	red_clade	2.5651	-1.66194	0.385181	-0.190195	-0.511944	2.98045	2.87503	1.01072	1.37468	-0.42459	-1.25649	-2.83644	-0.556846	1.02883	-1.03545	0.343891	0.945918	-1.32281	-0.676726	0.0532336	-1.63546	-1.08255	-0.0894622	0.338984	-0.420441	-0.277463	0.842644	-1.3336	-0.0922176	-0.509867	0.0460979	0.638964	-0.0622094	-0.404471	0.14896	0.0124038	0.0460813	0.12423	0.0811974	-0.114996	-0.0577281	-6.64052e-15	6.32827e-15	9.71185e-15	2.8276e-15	1.04777e-15
KY325464	USA	2016	red_clade	5.04557	-3.5793	-6.86228	2.27507	3.81446	1.60799	-0.376111	-0.0567415	-0.953132	0.371659	0.00396313	0.255878	0.409403	-1.07991	0.539427	-0.315656	-0.403371	-0.578898	1.03699	0.300554	-0.239956	-0.368287	0.0620672	-0.121193	0.00976831	-0.4914	-0.553576	0.0170716	0.0393536	0.353743	0.0245623	0.0581873	-0.00991528	-0.246831	0.178711	-0.0878333	-0.387694	-0.140542	-0.0584392	-0.256098	0.0767735	-1.34892e-14	-4.71845e-16	2.2031e-15	8.88178e-16	2.94209e-15
KY325465	USA	2016	green_clade	-0.740996	-2.28468	-0.962762	-2.70961	-0.456483	1.99565	-2.45419	-0.829964	0.171048	-0.142481	2.32972	2.64396	-1.85242	0.297457	2.0148	0.735411	0.158795	0.445701	0.0123461	0.26953	-0.454926	0.273111	0.70091	0.384453	0.359411	0.39569	-0.268139	-0.0779899	-0.254615	-0.0614336	0.0898682	0.204491	-0.211395	0.0775646	0.272558	-0.143426	0.0713209	-0.0921423	0.0460313	0.0238796	0.0113572	-1.21431e-14	-2.42167e-15	-1.19045e-15	-4.72192e-15	-5.27356e-16
KY325468	USA	2016	red_clade	3.89711	-2.17932	-0.149147	0.445072	-1.99368	-0.587934	1.50786	0.496531	-0.544608	0.462583	0.901526	0.550938	-0.550298	-0.0900142	-0.270515	-1.36262	0.63844	-0.276675	-0.10706	-0.505087	0.273608	0.580173	0.0606214	0.0688312	-0.311666	0.26887	-0.453638	-0.0434104	-0.085841	-0.189553	0.387698	0.394546	-0.118648	0.126545	0.214491	0.356908	0.0507018	0.0160532	-0.090624	0.0244567	-0.0161657	-1.63897e-14	-7.95891e-15	-1.35048e-15	5.42622e-15	3.6221e-15
KY325469	USA	2016	red_clade	4.09626	-2.81912	-0.754665	0.879578	-1.26087	-0.670592	1.97799	1.18603	-1.28434	0.164773	0.982755	0.542525	-1.24127	0.178242	0.337454	-1.27978	-1.07367	0.0610221	-0.802139	0.634885	0.312624	0.730339	-0.424528	-0.170571	-0.712658	0.0648651	0.152298	0.045369	0.0653366	0.559356	-0.0436303	0.701647	-0.420703	0.100436	0.105024	0.226487	0.152815	0.445016	-0.108499	0.105441	-0.120443	-1.09496e-14	-6.04378e-15	-7.81493e-16	-1.1241e-15	-1.07275e-14
KY325472	USA	2016	red_clade	3.72778	-2.75601	-0.00130382	0.57096	-2.11799	-0.65399	1.5029	0.191715	-0.167684	0.796793	1.10822	0.528581	-0.798208	-0.142524	-0.796441	-1.01902	0.691667	-0.695214	0.144966	-0.0307688	0.178423	0.183302	0.0662814	0.129723	-0.0854757	0.256305	0.147096	-0.0722462	-0.492524	-0.0507329	0.158738	0.30319	-0.220525	-0.125612	-0.0310228	0.260615	0.209885	-0.0133979	0.00331607	-0.192896	0.0499633	-1.41692e-14	-9.23567e-15	-1.52395e-15	5.81479e-15	4.63518e-15
KY325473	USA	2016	red_clade	4.47674	-3.88721	-4.50094	2.55503	3.2675	0.151817	0.181776	0.153551	-1.60925	0.83149	1.03768	-2.05917	1.25903	-0.143012	0.0919392	1.43124	-1.32727	1.0033	0.15904	-1.46088	-0.274218	0.19098	-0.729822	0.186476	-0.290783	0.312	0.411318	-0.228487	0.00048038	-0.460786	0.112063	-0.168556	0.208428	0.336884	-0.660383	-0.230416	0.157115	0.0563832	0.153408	0.172864	0.0693181	-1.65284e-14	-1.52656e-16	-2.79464e-15	-5.19029e-15	8.32667e-17
KY325476	USA	2016	red_clade	5.12649	-3.62219	-7.05845	2.20335	3.46603	1.14911	0.169057	-0.149026	-0.904966	0.00541959	0.161425	0.488942	0.643129	-0.370849	0.491253	0.0885267	-0.412164	-0.827026	1.20693	0.377303	0.063132	-0.556114	0.512176	-0.628275	-0.668136	-0.315696	-0.405573	0.0904593	-0.175999	0.037222	0.298649	-0.137958	-0.00688035	-0.215781	0.15852	0.0261588	-0.0581782	-0.0605453	-0.116268	0.189793	-0.0598319	-1.41831e-14	8.60423e-16	4.36803e-15	1.11022e-15	2.72005e-15
KY325477	USA	2016	red_clade	3.36511	-2.31745	0.7758	0.451037	-1.85291	-0.620976	1.05972	0.950952	0.351721	0.572317	-0.0195236	0.0908551	-0.765346	0.0612539	-0.671851	-0.438268	0.274225	-0.557005	0.300011	0.761075	0.548497	0.514351	0.412366	0.503676	0.14885	0.569376	0.404521	-0.10837	-0.879966	-0.778495	0.0467405	-0.184939	0.217889	0.301807	-0.343127	0.361954	-0.0110595	0.219203	-0.499553	-0.16439	0.0534458	-1.63758e-14	-1.08073e-15	2.90479e-15	-6.00214e-15	5.80092e-15
KY325479	USA	2016	green_clade	-0.740996	-2.28468	-0.962762	-2.70961	-0.456483	1.99565	-2.45419	-0.829964	0.171048	-0.142481	2.32972	2.64396	-1.85242	0.297457	2.0148	0.735411	0.158795	0.445701	0.0123461	0.26953	-0.454926	0.273111	0.70091	0.384453	0.359411	0.39569	-0.268139	-0.0779899	-0.254615	-0.0614336	0.0898682	0.204491	-0.211395	0.0775646	0.272558	-0.143426	0.0713209	-0.0921423	0.0460313	0.0238796	0.0113572	-1.21431e-14	-2.42167e-15	-1.19045e-15	-4.72192e-15	-5.27356e-16
KY765317	Nicaragua	2016	green_clade	-2.29782	-1.57753	0.551224	-2.37172	-2.6789	-2.26413	0.114331	0.918517	-0.798321	-1.34686	3.45329	-2.13972	0.635077	-0.664159	0.462189	0.346516	-0.560759	-0.719958	-0.949276	0.0804821	-0.0717827	-1.17795	-0.354867	-0.611285	-0.710286	-0.254058	-0.448677	-0.0237572	-0.0499248	0.349483	0.770697	-0.246247	-0.227321	0.0375956	-0.0512146	-0.210728	-0.0906639	-0.0420057	-0.162193	-0.0920567	-0.0467075	-1.06581e-14	-1.9082e-16	2.59124e-15	-4.14599e-15	5.89806e-16
KY765318	Nicaragua	2016	green_clade	-1.76143	-1.65445	0.994644	-2.04247	-3.05803	-2.81002	-0.386103	0.65495	-0.596187	-1.74786	2.98788	-1.31802	0.556727	-0.630059	1.06923	0.551163	-1.14188	-0.419411	-0.322318	0.228341	-0.259636	-0.514957	-0.571839	-0.51474	-0.0801603	-0.480424	-0.255452	0.369305	-0.0754467	-0.580163	0.42768	-0.608243	0.0382272	-0.479091	-0.0628737	0.124937	-0.105196	0.124622	0.219863	-0.115838	-0.112215	-9.9365e-15	-2.18575e-16	-7.23423e-15	2.37657e-15	-1.31839e-16
KY765320	Nicaragua	2016	green_clade	-3.8243	-1.71828	-0.967978	-2.09546	-2.98952	1.39516	-0.420211	-4.14048	0.179224	-0.248246	0.316686	-2.70782	0.165443	-1.17367	-0.255273	-2.43954	0.869102	0.806932	2.42431	-0.638048	-0.753944	-0.972794	-1.40219	1.54905	-0.0393629	0.294159	-0.788861	0.156701	-0.543307	-0.120042	-0.143119	0.178068	0.0414434	-0.249685	0.0107758	-0.138501	0.143128	-0.161095	-0.0212035	0.192843	-0.00170551	-1.26392e-14	-1.93769e-15	3.88491e-15	2.58474e-15	-6.41154e-15
KY765323	Nicaragua	2016	green_clade	-3.26855	-2.39781	-0.274336	-0.379626	0.0926237	0.55594	-1.27781	1.34808	-0.400799	-0.535586	-0.781913	-1.40396	2.15678	0.74201	2.24428	1.69845	1.45906	1.43361	0.936894	1.49769	0.719393	0.684739	-0.146163	-0.619654	0.895754	-0.59143	-0.464836	0.29757	0.014381	-0.719949	-0.20345	0.129941	0.262621	-0.0933375	0.0392888	0.15422	0.0312039	0.416438	-0.138935	0.0359935	-0.108924	-1.12271e-14	-8.90781e-15	1.59959e-14	5.89459e-15	2.498e-16
KY765324	Nicaragua	2016	green_clade	0.513407	-2.75795	-2.46502	0.622925	0.00735068	-2.15316	-2.53738	2.59949	1.704	1.0805	-0.00751603	-0.11985	0.130654	1.56822	0.986401	0.416135	-0.620275	-1.42134	-0.358467	-2.56079	0.567862	-0.34869	0.112921	1.03021	1.2738	0.607668	0.0624619	0.00062663	-0.301665	-0.503277	-0.826701	-0.33755	-0.160898	0.0502805	-0.0121807	0.432908	-0.176946	-0.037636	0.249319	-0.131561	-0.0259812	-5.25274e-15	4.92661e-16	4.21538e-16	2.77556e-17	-7.00828e-15
KY765325	Nicaragua	2016	green_clade	-0.705233	-3.90033	0.999565	-0.652436	-0.782915	0.848577	-1.29392	0.477064	1.22385	1.69247	-0.300176	-1.46733	-0.602718	-1.24065	0.395884	0.882282	1.07701	-0.775153	-0.77552	1.70417	-0.0461407	-0.325565	-0.80904	-0.0743441	0.462779	-1.28918	0.132139	-0.303723	-0.634883	0.724783	0.457219	0.183838	0.380603	0.570507	0.028201	-0.0569911	-0.00695265	0.0435257	0.331809	-0.0924476	0.147006	-1.26149e-14	8.36657e-15	-2.66107e-15	-8.8575e-15	4.85723e-15
KY785415	Dominican Republic	2016	red_clade	6.65577	-0.457332	2.41399	-0.464515	-1.01056	1.04847	0.364553	-1.1296	-1.82959	0.0838259	1.39411	0.685176	-0.0820832	-0.227423	-0.0639558	-0.103211	0.642357	0.516741	-0.319223	0.19149	-0.283051	-0.658962	-1.0454	-1.53547	1.20614	0.638474	0.04402	0.620351	0.332484	0.506536	-0.896621	0.227719	0.312333	0.177583	-0.257205	0.0324438	-0.258934	-0.0774643	-0.185468	0.233308	-0.137814	-9.40567e-15	1.35586e-14	2.51448e-15	-9.26342e-16	9.99201e-16
KY785418	Honduras	2016	green_clade	-2.5525	-2.09809	0.619911	-0.560929	-0.382492	0.00714562	-0.999569	0.899544	0.500371	-0.567255	-1.8041	-0.85789	0.629825	0.175193	-0.253129	0.0505043	-0.451552	-0.288951	0.0788042	0.551333	-1.07288	0.407101	-0.609159	-0.110013	-0.311103	-0.147756	-0.104265	0.343591	0.0623122	-0.0400289	0.220656	-0.341779	-0.224776	0.047914	0.198312	0.202126	-0.319682	-0.0491095	-0.0275434	-0.0147498	-0.0892534	-1.85303e-14	-4.77049e-16	-1.28422e-14	-4.51722e-15	6.45317e-16
KY785420	Dominican Republic	2016	red_clade	3.22697	-1.35678	1.55297	0.693579	-0.576005	-0.835134	1.11172	0.810528	-0.233364	-1.52506	0.186722	0.309819	0.190268	0.577885	-0.336932	0.211473	-0.765943	-1.49489	0.17022	0.882856	-1.07241	-0.076901	-0.419112	1.12931	-0.85394	0.0713585	0.473625	0.737972	0.544221	0.232858	-0.261605	-0.740287	0.778713	-0.225257	0.269122	-0.0797143	0.254737	-0.272683	-0.181966	0.111178	0.136013	-8.13585e-15	-6.26582e-15	1.10589e-15	-2.98372e-16	-2.06779e-15
MF438286	Cuba	2017	red_clade	6.30284	-0.871457	2.22207	0.943048	0.183757	0.0479997	-1.74827	0.167161	-0.350959	-1.514	-4.13676	0.525077	0.264367	-2.78665	0.69121	-0.193113	1.62442	1.20642	-1.44914	-1.02883	1.99527	-2.00311	-0.487938	0.353597	0.108664	0.404141	-0.143156	0.490984	0.0464054	-0.485299	0.73719	-0.331669	-0.361685	0.0967966	0.285701	-0.0553793	0.0328898	0.102242	-0.105165	-0.0535253	0.0266287	-1.21639e-14	4.18415e-15	-1.73993e-15	-3.62904e-15	-2.48412e-15
KU527068	Brazil	2015	red_clade	-0.654404	-1.45197	0.933727	0.183415	-0.0591145	-1.82584	3.43233	-2.41897	1.94506	0.175109	1.23226	1.94009	0.656579	1.09338	0.764432	0.0938298	-0.705368	0.490919	-0.657692	-0.751563	1.09259	-0.755026	-0.226143	0.998048	1.31041	-0.962812	0.585317	0.0192646	0.391648	0.741033	0.296404	-0.188841	0.40431	-0.203331	-0.496367	-0.126493	-0.117392	0.018224	-0.323687	-0.169484	0.0287449	-1.23374e-14	-5.05151e-15	8.55219e-16	5.75928e-15	7.10543e-15
[truncated: 13 more columns]

## Sheet: rscu_3
Pearson_cor	PC1	PC2	PC3	PC4	PC5	PC6	PC7	PC8	PC9	PC10	PC11	PC12	PC13	PC14	PC15	PC16	PC17	PC18	PC19	PC20	PC21	PC22	PC23	PC24	PC25	PC26	PC27	PC28	PC29	PC30	PC31	PC32	PC33	PC34	PC35	PC36	PC37	PC38	PC39	PC40	PC41	PC42	PC43	PC44	PC45	PC46	PC47	PC48	PC49
aaa	-0.173139	0.267152	-0.329418	0.562177	-0.424338	-0.05907	0.0389312	-0.226453	0.0127328	-0.101201	0.0462374	-0.312504	0.0254744	-0.114015	0.0895763	-0.14634	0.0151162	-0.00916765	-0.061761	0.191397	-0.148053	0.0652977	0.0306478	-0.0143595	0.0342512	0.0703471	-0.0297312	-0.031274	0.0130757	0.00971335	0.0395614	-0.0604928	0.0376029	0.0168511	-0.020708	-0.00149479	0.0269118	0.00127701	0.00547718	0.00304371	-0.000918612	0.041688	0.0247926	0.0171073	-0.00404543	0.0300419	0.0207785	0.00881496	-0.0478793
aac	-0.751465	-0.234287	0.0920357	0.289494	-0.0842358	-0.168753	-0.104386	0.00553802	0.182182	-0.308297	-0.147564	0.00548306	-0.0484331	0.0475147	-0.0788945	-0.169779	0.03761	0.00118947	-0.0925664	-0.0681918	0.02574	-0.00197573	-0.0945657	-0.0266402	0.0228714	-0.0391646	0.00824748	0.0710827	-0.101872	0.0482187	0.0195978	0.0600508	0.00301279	0.0144625	-0.00824883	0.0133839	-0.0320643	-0.00992854	0.0141387	0.0327111	-0.0158298	0.0996477	0.0665505	-0.110748	-0.00403688	-0.0304539	0.00580507	0.0804354	-0.0443896
aag	0.173139	-0.267152	0.329418	-0.562177	0.424338	0.05907	-0.0389312	0.226453	-0.0127328	0.101201	-0.0462374	0.312504	-0.0254744	0.114015	-0.0895763	0.14634	-0.0151162	0.00916765	0.061761	-0.191397	0.148053	-0.0652977	-0.0306478	0.0143595	-0.0342512	-0.0703471	0.0297312	0.031274	-0.0130757	-0.00971335	-0.0395614	0.0604928	-0.0376029	-0.0168511	0.020708	0.00149479	-0.0269118	-0.00127701	-0.00547718	-0.00304371	0.000918612	-0.041688	-0.0247926	-0.0171073	0.00404543	-0.0300419	-0.0207785	-0.00881496	0.0478793
aau	0.751465	0.234287	-0.0920357	-0.289494	0.0842358	0.168753	0.104386	-0.00553802	-0.182182	0.308297	0.147564	-0.00548306	0.0484331	-0.0475147	0.0788945	0.169779	-0.03761	-0.00118947	0.0925664	0.0681918	-0.02574	0.00197573	0.0945657	0.0266402	-0.0228714	0.0391646	-0.00824748	-0.0710827	0.101872	-0.0482187	-0.0195978	-0.0600508	-0.00301279	-0.0144625	0.00824883	-0.0133839	0.0320643	0.00992854	-0.0141387	-0.0327111	0.0158298	-0.0996477	-0.0665505	0.110748	0.00403688	0.0304539	-0.00580507	-0.0804354	0.0443896
aca	0.0419267	0.269415	-0.081491	0.395931	-0.0696191	0.123925	-0.547435	0.268077	-0.058285	0.343713	0.21933	-0.102993	-0.110287	0.0981806	-0.0483557	-0.268097	-0.0128753	-0.0613348	0.00176037	0.00573616	0.0519057	-0.117609	-0.0752471	-0.0184432	-0.164049	0.0866905	0.104824	0.0165652	0.0159819	-0.107482	0.00620788	0.00550715	0.0298682	-0.0433231	0.0244587	0.0790514	-0.0186562	0.0132569	0.00425238	0.00370261	0.00205085	0.0184264	-0.0268673	0.0117293	-0.011884	0.0227147	0.0143017	0.0357224	0.0425864
acc	-0.353661	-0.302913	-0.381717	-0.223046	-0.138115	0.325929	0.218223	0.12286	0.0826034	0.23589	-0.106488	0.316803	0.361734	-0.0237557	0.0310555	-0.0529947	-0.0223146	0.0224456	0.0730895	0.151166	-0.0676046	0.109686	-0.0817489	-0.0956293	0.0362014	-0.0400844	-0.0741954	0.0620712	-0.0823899	-0.0104858	-0.0273173	0.00792297	0.0320778	0.0268327	0.00525692	-0.0768824	0.0105493	-0.0261671	-0.0136625	0.00595696	0.00415247	-0.0648095	0.0341091	-0.0167267	-0.066166	-0.0682293	0.0560851	0.193648	0.0259478
acg	-0.0268988	-0.384689	0.192385	-0.281563	0.378993	-0.0106554	0.429797	-0.0442097	-0.152924	-0.299126	-0.0867667	-0.00579343	-0.179248	-0.384732	-0.0165299	0.0818336	0.106771	0.09907	0.0661835	-0.0450027	0.0530738	0.0921864	0.0520775	0.0239416	0.0638299	0.0807666	0.0704673	0.0138872	-0.0173005	0.0677657	0.130051	-0.0911049	-0.0531741	-0.0176685	0.0155887	0.0730636	0.0110346	0.00489175	0.00740105	0.00492806	-0.00137932	-0.000946558	-0.00561445	-0.00112442	0.0152904	0.000265334	-0.0237891	-0.0176886	-0.0376353
acu	0.3395	0.377245	0.300801	0.121869	-0.0900857	-0.413748	-0.108825	-0.299328	0.0771975	-0.281342	-0.00102193	-0.230639	-0.140547	0.233245	0.0192253	0.201737	-0.0471853	-0.0481038	-0.12346	-0.121567	-0.0128041	-0.0858288	0.101566	0.0918726	0.0448381	-0.0880662	-0.0606147	-0.0851383	0.082441	0.0441323	-0.0744735	0.0556257	-0.0157463	0.0203399	-0.0359895	-0.0396953	-0.00411943	0.0120461	0.00477063	-0.0125015	-0.00471495	0.0508391	-0.00876479	0.00831719	0.0638293	0.0499864	-0.0493527	-0.207695	-0.0311651
aga	0.263079	-0.0779627	-0.508842	0.227517	0.388765	0.209288	-0.186695	-0.217859	0.102513	0.0949485	-0.218211	0.0522212	0.128516	-0.0546136	0.19963	-0.0232017	0.288514	0.0297604	0.0855906	0.151292	0.232628	-0.0814182	0.0444468	0.119247	-0.011726	-0.0109562	-0.0292458	0.0146018	0.0135377	0.00502615	-0.0683495	0.027811	-0.0545317	0.00482741	-0.00881527	0.00236727	0.0397738	0.0479004	0.0210763	0.0277156	-0.0241571	-0.0828823	-0.0137746	0.0502454	-0.0470475	0.0180252	0.0655158	0.00708218	0.0459753
agc	0.413765	0.414908	0.228768	0.516602	0.100168	0.250659	0.17115	-0.0434715	0.165944	0.148925	-0.030002	0.261104	0.0209489	-0.0799756	-0.156975	-0.0321246	-0.149455	0.0351399	0.0094804	-0.0662328	-0.0260014	0.0685744	0.130642	0.0169464	-0.0842374	-0.0358907	0.0525988	-0.0891078	-0.0409188	0.0495677	-0.00560529	-0.00912666	0.0382991	0.0489388	0.0304528	0.0132284	0.00920823	-0.0212696	0.00745231	-0.0227149	-0.0436016	-0.00667086	-0.0671522	0.0520967	0.0230817	0.0644351	-0.0338878	-0.086139	0.0348557
agg	-0.496611	0.125712	0.243451	-0.418822	-0.410928	-0.228398	-0.0276808	0.194228	-0.100529	0.119729	0.151445	0.00894559	0.0243115	-0.0825357	-0.152336	-0.00478796	-0.131752	0.0521895	-0.211028	-0.0757955	-0.186851	-0.0209623	-0.046434	-0.083942	0.112328	-0.0268687	0.059968	-0.0798562	-0.00760831	-0.0885702	-0.0194313	-0.0521586	-0.0960493	0.0398907	0.0546743	-0.0117373	0.0115695	0.0365907	-0.00332743	0.0199621	-0.015261	0.0621888	0.0441556	-0.0640855	0.0128537	-0.0576718	-0.0177139	0.10489	-0.0349739
agu	-0.369645	-0.392516	-0.202661	-0.540165	-0.083053	-0.258886	-0.161065	0.133526	-0.140037	-0.0647858	0.0248028	-0.270903	-0.0748868	0.147498	0.180783	0.016449	0.156058	-0.00203518	-0.0451061	0.114325	0.0447695	-0.0959157	-0.0487661	-0.0678925	0.0831131	0.0144961	-0.0589542	0.133273	0.0589276	-0.0391841	0.0342705	-0.0280405	-0.0116524	-0.0661971	0.00294749	-0.0188582	-0.00916112	-0.0196295	-0.0078437	-0.0385708	-0.0273257	-0.00290551	0.0581069	-0.0431817	-0.0265188	-0.0668279	0.0178555	0.0741122	-0.032645
aua	-0.364479	0.260669	0.340689	0.0708744	0.0413515	0.0848508	-0.195267	0.000739061	0.371743	0.131216	0.0231093	-0.0222544	0.111319	-0.18671	0.466777	0.102486	-0.0703205	-0.261754	0.0854856	-0.137537	-0.078518	0.0581934	0.0180457	-0.215768	-0.053368	0.0718047	0.117595	0.0337578	0.0761687	0.077261	0.0332884	0.0289076	-0.0688122	-0.00382572	-0.0256414	-0.0204204	-0.0120155	0.00966362	-0.0093972	0.00324823	-0.00589902	0.0773444	-0.0163301	-0.0522754	0.0138968	-0.0363047	-0.044883	0.0348823	-0.0137266
auc	0.690705	-0.41938	0.0760137	0.111841	-0.187355	0.178015	0.15121	-0.106554	-0.0344577	-0.0362512	-0.288105	-0.0802364	-0.126608	0.0375742	-0.0565281	0.0616467	0.0568879	0.0460279	-0.0476019	0.0301163	-0.0776511	-0.171083	-0.179287	0.0963783	-0.0719612	-0.0770643	-0.0291447	0.035767	-0.0100611	-0.0476021	0.0629688	-0.0250353	0.0243599	0.0510019	0.0503939	-0.00935191	0.000955306	0.00575287	-0.00560204	-0.00223562	0.00372299	-0.104628	-0.0364493	0.102577	-0.00173284	0.086193	0.0343376	-0.175485	0.00400612
auu	-0.579297	0.329546	-0.278408	-0.16702	0.189555	-0.250083	-0.0617278	0.120646	-0.1704	-0.0327785	0.314306	0.103706	0.0810966	0.0625572	-0.198894	-0.127811	-0.0249945	0.0952543	0.00589562	0.0433117	0.132484	0.161575	0.193526	0.0121257	0.111843	0.0470814	-0.0331744	-0.0596661	-0.0315049	0.010532	-0.0903072	0.012149	0.0111123	-0.0557898	-0.0428016	0.0221361	0.00568767	-0.0119835	0.011662	0.000709015	-0.000904668	0.0752755	0.0506175	-0.087077	-0.00586478	-0.0774643	-0.0137127	0.179716	0.00318602
caa	0.177635	-0.0445657	0.538906	0.271409	0.498591	-0.0399633	-0.051764	0.183286	-0.0802519	-0.132966	0.269265	0.196207	0.168174	0.125543	0.0177029	0.0313912	0.145248	-0.20623	-0.116033	0.108148	-0.176874	0.00247126	-0.0538076	0.0464563	0.0230031	0.0245035	-0.0827866	0.0253659	-0.00929892	0.00139572	0.00870813	-0.028435	-0.00727442	0.016817	-0.00261301	0.0155241	0.0111649	0.00135787	0.00239935	0.00128587	-0.00135537	0.0186427	-0.0698124	-0.0206468	0.0333365	0.0727864	-0.0851326	-0.0959767	0.0742509
cac	-0.482257	0.249058	-0.159963	-0.0806418	0.395495	0.429807	0.153903	0.107405	-0.0439238	0.0539357	-0.0248956	-0.390188	0.0931954	0.0559061	-0.244466	0.00581711	0.0835176	-0.0359044	-0.094935	0.0276973	0.0093672	-0.135414	0.08437	-0.0932425	-0.0498927	0.0279418	-0.020983	-0.0495157	-0.000109373	0.0666308	0.0451613	0.0310167	-0.0231968	0.0215741	0.00819115	-0.0188239	-0.00756029	0.000397481	-0.01561	0.00144801	0.00307069	0.00231482	-0.000554273	-0.0315198	-0.0519062	-0.0873638	-0.00246675	0.155406	0.00923285
cag	-0.177635	0.0445657	-0.538906	-0.271409	-0.498591	0.0399633	0.051764	-0.183286	0.0802519	0.132966	-0.269265	-0.196207	-0.168174	-0.125543	-0.0177029	-0.0313912	-0.145248	0.20623	0.116033	-0.108148	0.176874	-0.00247126	0.0538076	-0.0464563	-0.0230031	-0.0245035	0.0827866	-0.0253659	0.00929892	-0.00139572	-0.00870813	0.028435	0.00727442	-0.016817	0.00261301	-0.0155241	-0.0111649	-0.00135787	-0.00239935	-0.00128587	0.00135537	-0.0186427	0.0698124	0.0206468	-0.0333365	-0.0727864	0.0851326	0.0959767	-0.0742509
cau	0.482257	-0.249058	0.159963	0.0806418	-0.395495	-0.429807	-0.153903	-0.107405	0.0439238	-0.0539357	0.0248956	0.390188	-0.0931954	-0.0559061	0.244466	-0.00581711	-0.0835176	0.0359044	0.094935	-0.0276973	-0.0093672	0.135414	-0.08437	0.0932425	0.0498927	-0.0279418	0.020983	0.0495157	0.000109373	-0.0666308	-0.0451613	-0.0310167	0.0231968	-0.0215741	-0.00819115	0.0188239	0.00756029	-0.000397481	0.01561	-0.00144801	-0.00307069	-0.00231482	0.000554273	0.0315198	0.0519062	0.0873638	0.00246675	-0.155406	-0.00923285
cca	0.354759	0.0653536	-0.532202	-0.2616	-0.0809152	0.132367	-0.462613	0.228889	-0.039756	-0.125749	0.0127235	-0.0418439	-0.108408	0.0526562	0.108422	0.037365	-0.0855208	-0.0297508	0.105753	-0.0681176	-0.210627	-0.103912	0.235617	0.042066	0.0845492	0.0111264	0.0147851	0.100778	-0.109379	0.0492839	-0.00269514	0.0466131	-0.0161283	0.0680521	0.0303625	0.0348298	0.0497851	-0.0211301	0.00631747	-0.00216653	0.00807347	-0.0509083	-0.00267493	0.0588749	-0.0555006	-0.0234286	0.0479622	0.0312297	0.0370789
ccc	-0.357726	0.307198	0.589353	0.0627014	-0.334018	0.0507131	0.222005	-0.0769858	-0.0439478	-0.0980724	-0.0713398	0.208398	-0.129617	-0.0665069	0.0531876	-0.087619	0.223329	0.0639489	-0.0711333	0.241028	0.00130862	0.052524	0.0851319	-0.0308799	-0.137742	-0.0469849	-0.0144315	-0.0380876	0.00633645	0.0224846	-0.0506231	0.0249257	-0.0358206	-0.0672894	0.0445796	-0.0147691	-0.042243	0.0189633	-0.0139386	-0.0128961	0.00838364	0.0847796	0.00110299	-0.0478118	0.0463279	-0.00865015	-0.0177417	-0.0082444	-0.0342183
ccg	-0.329502	-0.140401	0.539702	0.265333	0.0841164	-0.0267015	0.404037	-0.0632142	0.127101	0.267389	-0.0083094	-0.164514	0.159851	0.0295223	-0.11796	-0.0182808	-0.177256	0.0286689	-0.118284	-0.13193	0.221047	0.00756831	-0.137463	-0.00549348	0.0892385	0.0459643	-0.028212	0.109566	0.112011	-0.0433723	0.0182022	0.0340063	0.0327872	0.00441195	-0.0225416	0.0163119	0.0850177	0.000350724	0.012802	-0.00320744	0.00109187	0.0318581	-0.00673056	-0.0551621	0.0398389	0.0191673	-0.0629682	-0.0384358	-0.0328281
ccu	0.369283	-0.291638	-0.653234	-0.0608477	0.384679	-0.15572	-0.179289	-0.0658637	-0.0221361	-0.00182136	0.0773362	-0.0602172	0.11054	0.00311893	-0.0587358	0.0821162	-0.0267132	-0.0707837	0.0865253	-0.101599	0.00105673	0.0278189	-0.194386	0.0018434	0.0047247	0.00444887	0.0272255	-0.141692	-0.00356135	-0.0335213	0.044934	-0.100062	0.0277066	0.0114854	-0.0594597	-0.0286956	-0.06955	-0.00282453	-0.000711096	0.0195013	-0.0178908	-0.0781521	0.0069241	0.0484441	-0.0367081	0.0148386	0.0305652	0.0139157	0.0335834
cga	-0.209743	0.188343	0.426279	-0.254285	-0.335669	0.0494018	-0.209813	-0.198748	0.265433	0.0240392	0.027197	-0.0353924	0.139472	-0.0361517	-0.214693	0.0127764	0.35725	-0.128733	0.237933	-0.271979	-0.0348936	0.0198816	0.125134	0.0431229	0.0373383	0.0632129	-0.0950666	0.0309832	0.0342687	0.000322446	0.035152	-0.0387014	0.14211	-0.018343	0.0355127	-0.00578258	-0.0181669	-0.00755403	-0.00233074	0.00191761	0.00706226	0.0460799	0.0118946	-0.0224776	0.0384837	-0.00170031	0.000800469	-0.00773182	-0.0370583
cgc	0.517019	0.504345	0.0174828	-0.179696	0.194292	-0.0878472	0.321952	-0.0681361	0.225103	-0.0235609	-0.120937	0.0927854	-0.214381	-0.040829	0.00369567	-0.26126	-0.158286	-0.156597	-0.00389406	0.0887931	0.0152079	-0.0957137	0.00920572	-0.0713744	-0.0240667	-0.0382613	-0.0924585	0.0151887	-0.0246194	-0.0480996	0.0489382	0.00437028	-0.0332055	0.00229271	-0.0779578	0.0267934	-0.0258403	-0.0614623	0.00350915	-0.0255061	0.0198806	-0.0372159	-0.0553137	0.0750216	0.0220545	-0.0167583	-0.0480628	-0.1033	0.00917011
cgg	0.0344811	-0.699497	-0.138969	0.131429	0.251769	-0.0108443	0.125993	0.257603	-0.17093	-0.174577	0.0913867	-0.0530845	-0.209929	0.0965799	0.03182	0.0590013	-0.328116	-0.0201035	0.0126932	0.108607	-0.0308596	0.0834375	-0.0126135	-0.0229802	-0.0696237	0.026086	0.0413656	0.0630338	0.0814823	0.164619	-0.0425975	0.00317275	0.139458	-0.0284941	0.0340475	-0.0231895	-0.0138155	0.0278451	-0.00456382	0.00869851	0.00416413	-0.00995937	-0.00059251	-0.0230528	-0.0203675	0.0288818	-0.0182911	0.00957524	0.0109625
cgu	-0.21511	-0.143267	0.0586287	0.61128	-0.178905	0.151253	-0.146095	-0.0316414	-0.32722	-0.0701198	0.098236	-0.114173	0.226435	0.157194	0.105724	0.318147	0.119421	0.239177	-0.0230529	-0.0965673	0.0169808	0.148897	-0.0937117	0.0586747	-0.059348	0.0205141	0.114011	-0.0262724	-0.0926245	-0.00416345	0.0605485	0.0606108	-0.0327676	-0.0161931	-0.0248092	0.00722658	0.00237297	-0.0484858	-0.0187528	-0.0371954	0.0121646	0.0392618	0.0232344	-0.0318307	-0.000300488	0.0491871	0.0311019	-0.0140859	-0.00177249
cua	-0.0696306	-0.625686	-0.189986	-0.302359	-0.312232	-0.118456	0.0800904	0.0984094	-0.1321	0.10275	0.204687	0.0206773	-0.180677	-0.0417259	-0.0231558	-0.256715	0.203253	-0.141953	-0.0576282	-0.177472	0.0542984	0.0987126	-0.0851888	0.056265	-0.175396	-0.00136308	-0.0384836	-0.0189797	-0.0131421	0.10427	-0.0467949	-0.0121472	-0.0257903	0.0713552	-0.0519766	-0.000176431	0.042151	0.0120852	-0.0317898	-0.0242702	-0.00348912	-0.0148567	0.0508446	-0.00668172	0.00654224	0.00501433	0.0652547	0.0268792	-0.0364632
cuc	0.790076	-0.344763	-0.0308395	0.0774073	-0.0407314	0.135915	0.0947106	-0.13687	-0.10685	0.113513	-0.13337	0.0737986	-0.079117	0.151112	-0.0517473	-0.0566915	0.0709543	0.02113	-0.124189	-0.0593757	-0.102433	0.0250954	0.0310313	-0.054189	0.0417731	0.236557	0.0315982	-0.0159971	0.0593099	0.00933264	-0.016031	0.0315272	-0.0526211	-0.0502285	0.036222	-0.0496455	-0.0123721	-0.0493846	0.0620544	0.0289975	0.000570882	-0.100627	-0.0375969	0.0960187	0.00825651	0.105884	0.0376245	-0.14067	-0.0034541
cug	0.101669	-0.0278803	0.363709	0.178851	0.247738	0.248079	-0.311439	0.0363375	0.0236464	-0.297215	-0.531087	-0.156315	0.0374117	0.181862	-0.168361	-0.0188504	-0.092295	0.0237515	0.202931	0.0446481	-0.0756125	0.167376	0.0278429	-0.185231	0.0526197	-0.044198	0.00452761	0.013641	-0.0256096	-0.0991873	-0.0445124	-0.0440369	-0.00810951	-0.0157387	-0.0269292	0.0197109	0.0132414	0.0436853	-0.0194891	-0.0227314	-0.000204712	0.0173125	-0.0236781	0.00867079	-0.0163113	0.0463109	-0.0220291	-0.0390779	0.0247973
cuu	-0.72477	0.417451	0.0384838	-0.0296924	0.158614	-0.123315	-0.105449	0.0534293	0.0708382	-0.121844	0.119133	-0.093236	0.177797	-0.115439	0.138692	0.0905628	-0.0282638	0.0143246	0.0284854	0.0818394	0.0932209	-0.135591	-0.0263274	0.0420931	-0.0461106	-0.242376	0.0782338	-0.0275877	0.0692775	0.0179593	-0.0399001	-0.0857865	0.0273222	0.00336515	0.0494381	0.0164619	0.0151983	-0.0630124	0.0220146	0.0209807	0.0116526	0.0997322	0.0291819	-0.0929619	-0.0155538	-0.0948104	-0.0386068	0.127502	0.00778809
gaa	0.294263	0.390829	0.0914207	-0.315449	-0.0434177	0.382545	0.0433375	-0.459226	-0.179608	-0.183309	0.378927	-0.064042	0.0532693	-0.0179805	-0.039511	-0.0529664	-0.0619533	0.0509287	0.121711	-0.0222796	-0.065055	-0.0400818	-0.156028	-0.0892551	-0.031972	-0.0399008	-0.0202983	0.0485238	-0.0369072	0.0328769	-0.0304354	0.0240916	-0.00789301	-0.0282542	-0.00318683	0.00854835	0.00909734	0.0100224	0.0168548	0.00182068	-0.00957588	0.0125714	-0.0326023	0.0150327	0.0116721	-0.00500353	0.00307975	-0.012894	-0.00271991
gac	-0.171371	0.683789	-0.296981	0.0062739	0.221504	0.220328	-0.248782	-0.0542394	0.04068	0.132117	-0.201674	0.0557743	-0.147786	-0.20079	-0.0888273	0.0423527	0.045873	-0.0184072	-0.196679	-0.0531026	-0.112823	0.0681394	-0.164048	0.098365	0.0891286	-0.00617238	0.0167876	0.048759	0.0226839	0.0534515	-0.0614466	-0.00787755	0.00929946	-0.036217	-0.000142934	0.00134408	-0.00324952	-0.00371067	-0.0102755	-0.0186189	0.00425895	0.0157668	-0.0129038	-0.00140541	-0.0192903	-0.0739115	0.0118333	0.140219	0.0448699
gag	-0.294263	-0.390829	-0.0914207	0.315449	0.0434177	-0.382545	-0.0433375	0.459226	0.179608	0.183309	-0.378927	0.064042	-0.0532693	0.0179805	0.039511	0.0529664	0.0619533	-0.0509287	-0.121711	0.0222796	0.065055	0.0400818	0.156028	0.0892551	0.031972	0.0399008	0.0202983	-0.0485238	0.0369072	-0.0328769	0.0304354	-0.0240916	0.00789301	0.0282542	0.00318683	-0.00854835	-0.00909734	-0.0100224	-0.0168548	-0.00182068	0.00957588	-0.0125714	0.0326023	-0.0150327	-0.0116721	0.00500353	-0.00307975	0.012894	0.00271991
gau	0.171371	-0.683789	0.296981	-0.0062739	-0.221504	-0.220328	0.248782	0.0542394	-0.04068	-0.132117	0.201674	-0.0557743	0.147786	0.20079	0.0888273	-0.0423527	-0.045873	0.0184072	0.196679	0.0531026	0.112823	-0.0681394	0.164048	-0.098365	-0.0891286	0.00617238	-0.0167876	-0.048759	-0.0226839	-0.0534515	0.0614466	0.00787755	-0.00929946	0.036217	0.000142934	-0.00134408	0.00324952	0.00371067	0.0102755	0.0186189	-0.00425895	-0.0157668	0.0129038	0.00140541	0.0192903	0.0739115	-0.0118333	-0.140219	-0.0448699
gca	0.262819	-0.408986	-0.147072	-0.321523	-0.115769	0.244596	0.212304	-0.215649	0.273524	-0.109926	-0.0798821	0.141202	0.290258	0.232225	0.188859	-0.0648152	0.0181412	0.0994784	-0.318399	-0.0813438	-0.0327512	-0.151165	0.0721983	-0.0549736	0.0303508	0.03824	0.0951614	-0.0336158	-0.023308	0.0363901	-0.0626303	-0.0631539	0.0548705	-0.0311869	-0.0203969	0.0674752	-0.00646674	0.00863607	-0.0276316	-0.00229619	0.00389659	-0.0734686	0.0203005	0.0230996	-0.0468485	0.0244559	0.0707003	-0.0365882	-0.0319278
gcc	0.224568	0.481028	-0.20392	-0.045512	-0.0787142	-0.295195	0.0384728	0.294899	-0.21246	-0.416066	-0.105685	0.0962039	0.177013	-0.30962	-0.1969	0.0352691	0.0333372	-0.159408	-0.0250976	-0.0148177	0.0122906	-0.0727656	0.0184062	0.0118034	-0.12921	0.0255883	0.125649	0.0512676	-0.00164335	-0.0754197	0.0291039	0.0502068	0.0327236	-0.0249292	-0.0277484	-0.06407	0.0312041	0.0146345	0.0274639	-0.0147792	-0.00323507	0.00818684	-0.013616	0.0622091	-0.00142191	-0.0202055	0.00985737	-0.0369663	0.017363
gcg	-0.198013	0.454174	-0.162757	0.57681	-0.207323	-0.214734	0.204242	0.15216	-0.0149356	0.0719389	0.00616067	-0.00792467	-0.0781539	0.0747275	-0.0668046	0.181731	-0.0449581	0.00259445	0.270681	-0.0251333	0.0977944	-0.0718933	-0.129888	-0.0520512	0.0295488	0.124298	-0.165611	0.0414351	-0.0117858	0.072336	-0.0982601	-0.0672031	-0.0859426	0.0317933	0.0403209	0.0228176	-0.0266014	-0.0086992	-0.00951178	-0.00263241	0.00125299	0.0339518	0.00945875	-0.00995387	0.0176412	-0.0667534	-0.0265673	-0.0250281	0.011918
gcu	-0.199043	-0.417409	0.37219	-0.174986	0.290619	0.21313	-0.323797	-0.186224	-0.016035	0.331433	0.128384	-0.161588	-0.270912	0.0180298	0.0681632	-0.116849	-0.00387557	0.0494546	0.0342548	0.0848022	-0.0593363	0.209948	0.033461	0.0670011	0.0538661	-0.137	-0.0356092	-0.0460906	0.025752	-0.0219934	0.0934975	0.0551356	0.0020119	0.0161973	0.00467116	-0.0148802	0.00081331	-0.0103259	0.00530335	0.0145219	-0.00115796	0.0185832	-0.0106158	-0.0546672	0.0197683	0.0478861	-0.0356223	0.070888	-0.000115269
gga	0.504012	0.0123544	0.414598	-0.037321	-0.304209	0.101452	-0.0535575	0.467738	-0.129651	0.148806	-0.107132	-0.0914932	0.207891	-0.0732017	0.0485102	-0.176872	0.0770576	0.101677	0.0963462	0.0511007	0.0110515	-0.0877884	-0.0907105	0.00559785	0.167677	-0.0625973	0.034962	-0.0652553	0.0260209	0.13224	0.0125394	0.020999	0.0146625	0.0213	-0.0348065	0.0123061	-0.0327934	0.0205803	0.0460477	-0.0286681	0.00531734	-0.0345956	-0.0532098	0.0925834	0.00106161	0.0857926	-0.00734476	-0.143672	0.0640315
ggc	-0.128906	-0.682492	0.178093	0.217332	-0.0676994	-0.0896268	0.041608	-0.243388	0.218225	0.157494	0.13082	-0.00675851	-0.173191	-0.0164594	-0.274145	0.122007	-0.00646372	-0.174498	0.141067	0.14991	-0.0726082	-0.158935	0.0268834	0.0655244	0.0428789	0.00347807	0.15772	0.00905131	-0.0773351	0.00837282	-0.0424295	-0.0163355	-0.0305026	-0.0757995	-0.0300678	-0.0240849	0.0363764	-0.0212017	-0.0403632	0.0152916	-0.00491198	-0.0423707	0.0151948	-0.0497008	0.0210649	0.0657131	-0.00317104	0.00940704	-0.0366797
ggg	-0.658066	-0.162222	-0.412018	-0.158867	0.191537	-0.0190054	-0.0435005	-0.33317	0.152039	-0.0355802	0.0787363	0.067874	-0.0880603	0.0469144	0.0158192	0.217113	-0.0104323	-0.0750478	-0.169389	0.00379709	0.0660259	0.12975	0.0296461	-0.0991534	-0.113388	0.0415303	-0.0496867	0.0269269	-0.036369	-0.078986	-0.0103922	-0.0147505	0.0172882	0.0671185	0.0363435	0.0171561	-0.0146197	0.019597	0.0532505	-0.0342247	0.0110668	0.0291248	0.0705933	-0.105875	-0.0233556	-0.103123	0.0359031	0.194839	-0.0626923
ggu	0.331648	0.746345	-0.105135	0.00558079	0.134832	0.00696317	0.0555896	0.13371	-0.228554	-0.232932	-0.0982888	0.0183211	0.055004	0.0317543	0.178939	-0.16904	-0.0522828	0.137329	-0.0362967	-0.179463	-0.0137431	0.0844231	0.0271892	0.0387069	-0.0712219	0.0104766	-0.117645	0.0228133	0.0809378	-0.0446615	0.0362497	0.0104902	-0.00407729	-0.0211875	0.0201761	-0.007423	0.0123813	-0.0197565	-0.0598883	0.0469167	-0.0116865	0.0379973	-0.0375262	0.0682967	0.00445549	-0.0286983	-0.0271421	-0.0781528	0.0385534
gua	0.430679	-0.169366	-0.321749	-0.0700336	-0.214805	0.176824	0.500075	0.11757	0.123955	-0.0659814	0.104621	-0.318818	0.166868	-0.0143144	-0.0950843	0.0431274	0.0584747	-0.198396	0.0284086	0.0525731	-0.0649391	0.213765	0.0371728	0.122848	0.0304733	-0.0746116	0.0863539	0.0837449	0.0911161	-0.0677875	-0.0783701	0.0633191	-0.0379877	0.0249563	0.0121403	0.0536549	-0.0525938	-0.00944517	-0.00500979	0.0066343	-0.00839586	-0.0953137	-0.0175874	0.098916	-0.0213571	0.0151026	0.0290951	-0.059053	-0.00992566
guc	-0.833468	0.120114	-0.0285048	-0.150944	0.0940755	-0.0318851	0.00301879	-0.0247009	0.115826	-0.00720835	-0.150544	0.107319	0.0665275	0.217759	0.0661966	-0.132913	-0.164636	0.0386078	0.114708	-0.0637518	-0.122079	-0.0699191	-0.0464866	0.191279	-0.0830098	0.0508403	-0.0422164	-0.0601367	-0.0283435	0.0402441	0.0742285	-0.0353089	-0.0343496	-0.0577229	0.00565726	-0.0214977	0.0252271	0.0192692	0.0224922	-0.0185162	0.00226915	0.0704822	0.0562966	-0.113267	-0.0156649	-0.101704	-0.0157208	0.187915	-0.00279083
gug	0.12444	0.134132	0.230016	0.0494198	0.152633	-0.375483	-0.388223	-0.459308	-0.401687	0.115924	-0.0397589	0.249691	0.0502761	-0.0506075	-0.13306	-0.0725332	0.0482388	0.131345	-0.0302777	0.111995	0.0825192	-0.0808896	0.0648311	-0.137881	0.0378412	0.0485579	0.109301	0.106342	0.0801594	0.0399843	0.00675332	-0.013339	0.0174502	0.106562	-0.0140707	-0.0112065	-0.0234063	-0.0103253	-0.0294848	0.00206852	0.00516781	0.0252147	-0.0039639	-0.0247642	0.051442	0.0730175	-0.0191772	-0.0305181	-0.00611266
guu	0.621885	-0.125883	0.118654	0.216368	-0.068475	0.206602	-0.104395	0.318213	0.0798561	-0.031679	0.141749	-0.0786818	-0.272014	-0.231086	0.106119	0.198641	0.125654	0.00822769	-0.149367	-0.0553366	0.146302	-0.0226604	-0.0252067	-0.240021	0.0511444	-0.0438792	-0.110172	-0.0819346	-0.107949	-0.0285864	-0.0362281	0.00352149	0.0628417	-0.0351127	-0.00595869	-0.00815278	0.0314499	-0.00855272	-0.000461782	0.0169046	-0.00015745	-0.0323696	-0.0555564	0.085079	-0.00445561	0.0592298	0.0119263	-0.170616	0.0172737
uac	0.694411	-0.190652	0.078496	-0.108757	-0.155656	-0.188987	-0.397436	-0.0777287	0.116885	0.0498704	-0.0258269	-0.140323	0.265725	-0.0912052	-0.135366	0.00565102	-0.158121	-0.0647338	-0.135146	0.0584486	0.131159	0.0933865	0.0302241	0.0288041	-0.0604034	-0.0200004	-0.080631	0.0362839	-0.0503508	0.0740847	0.040698	-0.0278654	-0.0499609	-0.0383944	0.0288064	0.00177685	-0.00438084	-0.000109046	-0.00457417	0.000179749	0.00397151	-0.0691818	-0.0284323	0.075007	0.0222124	0.108324	0.0141561	-0.140256	0.0331048
uau	-0.694411	0.190652	-0.078496	0.108757	0.155656	0.188987	0.397436	0.0777287	-0.116885	-0.0498704	0.0258269	0.140323	-0.265725	0.0912052	0.135366	-0.00565102	0.158121	0.0647338	0.135146	-0.0584486	-0.131159	-0.0933865	-0.0302241	-0.0288041	0.0604034	0.0200004	0.080631	-0.0362839	0.0503508	-0.0740847	-0.040698	0.0278654	0.0499609	0.0383944	-0.0288064	-0.00177685	0.00438084	0.000109046	0.00457417	-0.000179749	-0.00397151	0.0691818	0.0284323	-0.075007	-0.0222124	-0.108324	-0.0141561	0.140256	-0.0331048
uca	-0.294256	0.04287	0.0108739	-0.0339222	-0.15796	0.16017	0.0410331	-0.291562	-0.565441	-0.075667	-0.247136	0.0570793	0.0502891	0.0319952	0.149453	-0.0704945	-0.10794	-0.496519	0.0102922	-0.0135906	0.19881	0.00278291	-0.0688342	0.0350994	0.142451	0.0271864	0.0214734	-0.129306	-0.0633242	-0.00780405	0.00204384	0.0476643	0.0224703	0.000687352	0.0493025	0.0187479	0.00429357	0.00291275	-0.014051	0.00901306	0.0154427	0.0427265	0.0270705	-0.0338259	0.0460328	-0.018591	0.0637525	0.0320903	0.00582684
ucc	0.06238	0.0407446	0.186214	0.0232845	0.323767	-0.550957	0.279142	-0.0979852	-0.220681	0.389017	-0.152988	-0.313506	0.103082	-0.11229	0.0996918	0.0103115	0.0482096	0.0762225	0.0137637	-0.120699	-0.201983	0.00482499	0.0369642	0.00582883	-0.0955911	-0.0368287	-0.0138626	0.0541758	-0.130363	-0.00936123	-0.0861426	0.00133198	0.0155022	-0.0145203	-0.032353	0.00609619	-0.012659	0.0265939	0.0151493	0.0375838	0.032281	-0.0257566	-0.0163574	0.0305276	0.04817	0.0377748	-0.0936316	-0.0563633	-0.0230639
ucg	0.293735	0.0286862	-0.190033	-0.335029	0.1717	-0.448357	-0.135041	0.00163517	0.504376	-0.25527	0.0610197	0.0240096	0.0541828	-0.0245248	-0.0955557	-0.0214674	0.089393	0.13211	0.107446	0.145681	-0.0493819	0.0512392	-0.236459	-0.0527589	0.0030174	0.111522	0.0297021	-0.140889	0.0580636	0.0154174	0.00345329	0.120662	0.00332826	0.0263671	0.0402661	0.0270787	0.0353412	0.00129881	-0.0210134	0.007615	0.0258447	-0.0299655	0.00878526	0.0184148	-0.020474	-0.0110698	-0.0165622	-0.0231965	0.007088
ucu	-0.173056	-0.113898	-0.0864969	0.223473	-0.342904	0.694176	-0.194216	0.105212	0.0954163	-0.253691	0.216192	0.236696	-0.0791602	0.0146894	-0.12117	0.0581261	-0.0531039	0.0357096	-0.0397298	-0.0405616	0.0923308	-0.00504959	0.0414128	0.076786	0.019436	-0.0229153	-0.0100694	0.0480695	0.0841474	-0.0126949	0.0354834	-0.0520463	-0.061116	0.016247	-0.0636546	-0.0243462	-0.0137086	0.0274909	0.00691467	0.0371635	0.0401493	0.0341577	0.00963643	-0.0355387	-0.0465022	-0.016081	0.0841062	0.0668309	0.00909477
ugc	-0.189276	-0.721861	0.199285	0.197917	0.237568	0.155652	-0.12752	-0.0545297	0.0283948	-0.18375	0.105264	-0.120008	0.0860356	-0.315356	0.074363	-0.173994	-0.107664	0.0770219	0.0104464	-0.0701855	-0.00951925	-0.0963504	0.0303848	0.0780249	0.0224397	0.0755672	-0.0500156	-0.019182	8.74047e-05	-0.0606207	-0.0840883	0.0152706	-0.0114769	0.0132371	0.0195576	-0.0237289	-0.0241162	-0.00937737	-0.00960896	-0.023781	0.00331666	0.0242934	9.62282e-05	-0.0394869	-0.0207317	0.0764498	-0.00966179	0.0170231	-0.0118565
ugu	0.189276	0.721861	-0.199285	-0.197917	-0.237568	-0.155652	0.12752	0.0545297	-0.0283948	0.18375	-0.105264	0.120008	-0.0860356	0.315356	-0.074363	0.173994	0.107664	-0.0770219	-0.0104464	0.0701855	0.00951925	0.0963504	-0.0303848	-0.0780249	-0.0224397	-0.0755672	0.0500156	0.019182	-8.74047e-05	0.0606207	0.0840883	-0.0152706	0.0114769	-0.0132371	-0.0195576	0.0237289	0.0241162	0.00937737	0.00960896	0.023781	-0.00331666	-0.0242934	-9.62282e-05	0.0394869	0.0207317	-0.0764498	0.00966179	-0.0170231	0.0118565
uua	-0.52333	-0.342944	-0.0043858	-0.177061	-0.314907	0.054544	-0.125778	-0.0416669	-0.18313	0.146316	-0.144833	0.195799	0.0938602	-0.249903	-0.0640976	0.3425	-0.149099	0.0236593	-0.0170583	0.119875	-0.156668	-0.131662	0.0268473	0.0334797	-0.0603572	0.0538319	-0.181755	-0.0401273	0.067234	-0.00854085	0.0379116	0.10114	0.0339784	-0.0149829	-0.0594864	0.0775618	-0.0196854	0.00255442	-0.00441176	0.0159507	-0.017112	-0.0127116	0.0416713	-0.0631717	-0.0110983	-0.0322645	0.0292781	0.145769	-0.00744375
uuc	0.0360544	-0.448729	-0.562311	0.517633	0.0783789	-0.19658	0.0744212	-0.10672	-0.0644419	0.0426988	0.0697917	0.175368	0.0636649	-0.0341282	-0.0750508	-0.0841908	0.0533165	-0.028051	0.0199016	-0.138754	-0.0951113	-0.0436151	0.0454786	-0.125257	0.0479508	-0.152727	-0.0408462	-0.00696259	0.0690165	0.0138433	0.0486539	0.0290918	-0.0282217	-0.0473482	0.0277055	0.0123016	0.00515306	0.0126617	-0.000902498	-0.0158513	0.00771408	-0.0321437	0.0263997	0.0215744	-0.0182756	0.0345756	0.0245671	0.00316562	-0.00519995
uug	0.235782	0.67405	-0.161041	0.165627	0.103952	-0.143262	0.288444	-0.0327059	0.218178	0.117612	0.366272	0.0487479	-0.0167022	-0.0226949	0.116769	0.044096	-0.0646374	0.0646691	-0.0388299	0.0363071	0.0973307	-0.0666379	0.0377818	0.10586	0.151773	0.0391094	0.0184751	0.0662256	-0.118352	-0.027882	0.117143	0.0554125	0.0342547	-0.00260214	0.0218149	-0.028361	-0.0446142	0.0531555	-0.0274171	-0.0112545	0.000163045	-0.0029279	-0.0412126	0.0348582	0.0220077	-0.0323162	-0.0508138	-0.0612422	0.0104243
uuu	-0.0360544	0.448729	0.562311	-0.517633	-0.0783789	0.19658	-0.0744212	0.10672	0.0644419	-0.0426988	-0.0697917	-0.175368	-0.0636649	0.0341282	0.0750508	0.0841908	-0.0533165	0.028051	-0.0199016	0.138754	0.0951113	0.0436151	-0.0454786	0.125257	-0.0479508	0.152727	0.0408462	0.00696259	-0.0690165	-0.0138433	-0.0486539	-0.0290918	0.0282217	0.0473482	-0.0277055	-0.0123016	-0.00515306	-0.0126617	0.000902498	0.0158513	-0.00771408	0.0321437	-0.0263997	-0.0215744	0.0182756	-0.0345756	-0.0245671	-0.00316562	0.00519995
[truncated: 10 more columns]

## Sheet: aa_1
accession_number	isolated	year	clade	A	C	D	E	F	G	H	I	K	L	M	N	P	Q	R	S	T	V	W	Y
MF664436	Dominican Republic	2016	red_clade	0.0829682	0.0184049	0.0455741	0.0636868	0.0280456	0.0893953	0.0224949	0.0505405	0.0549226	0.0914403	0.0362255	0.0300906	0.0411919	0.0224949	0.0636868	0.0613497	0.0663161	0.078586	0.0271691	0.0254163
MF794971	Ecuador	2016	red_clade	0.0829682	0.0184049	0.0455741	0.0633947	0.0280456	0.0896874	0.0224949	0.0505405	0.0549226	0.0914403	0.0365177	0.0300906	0.0411919	0.0224949	0.0636868	0.0613497	0.0663161	0.0782939	0.0271691	0.0254163
MF801378	Guatemala	2016	green_clade	0.0832603	0.018697	0.0455741	0.0633947	0.0280456	0.0893953	0.0224949	0.0505405	0.0549226	0.0917324	0.0362255	0.0300906	0.0414841	0.0222027	0.0636868	0.0610576	0.0666082	0.0780018	0.0271691	0.0254163
MF593625	Guatemala	2016	green_clade	0.0832603	0.018697	0.0455741	0.0631025	0.0280456	0.0896874	0.0222027	0.0505405	0.0549226	0.0917324	0.0365177	0.0300906	0.0411919	0.0224949	0.0633947	0.0613497	0.0663161	0.0780018	0.0271691	0.0257084
MF801387	Honduras	2016	green_clade	0.0832846	0.0187025	0.0455874	0.0634132	0.0280538	0.0894214	0.0225015	0.0505552	0.0549386	0.091467	0.0365283	0.0300994	0.041204	0.0225015	0.0634132	0.0613676	0.0663355	0.0780245	0.0271771	0.0254237
KX906952	Honduras	2016	green_clade	0.0835524	0.018697	0.0455741	0.0633947	0.0280456	0.0893953	0.0224949	0.0505405	0.0549226	0.0917324	0.0365177	0.0300906	0.0411919	0.0224949	0.0633947	0.0610576	0.0663161	0.0780018	0.0271691	0.0254163
MH157202	Mexico	2016	green_clade	0.0832603	0.018697	0.0455741	0.0633947	0.0280456	0.0893953	0.0224949	0.0508326	0.0549226	0.0917324	0.0365177	0.0300906	0.0411919	0.0224949	0.0633947	0.0610576	0.0666082	0.0777096	0.0271691	0.0254163
MH157208	Mexico	2016	green_clade	0.0835524	0.018697	0.0455741	0.0633947	0.0280456	0.0893953	0.0222027	0.0508326	0.0549226	0.0917324	0.0365177	0.0300906	0.0411919	0.0224949	0.0633947	0.0613497	0.0663161	0.0774175	0.0271691	0.0257084
MH157213	Mexico	2016	green_clade	0.0829682	0.018697	0.0455741	0.0633947	0.0280456	0.0893953	0.0224949	0.0508326	0.0546304	0.0917324	0.0365177	0.0300906	0.0411919	0.0224949	0.0636868	0.0613497	0.0663161	0.0780018	0.0271691	0.0254163
MF801426	Nicaragua	2016	green_clade	0.0838446	0.018697	0.0455741	0.0633947	0.0280456	0.0893953	0.0224949	0.0505405	0.0549226	0.0917324	0.0365177	0.0300906	0.0411919	0.0224949	0.0633947	0.0613497	0.066024	0.0777096	0.0271691	0.0254163
MF434517	Nicaragua	2016	green_clade	0.0832603	0.018697	0.0455741	0.0633947	0.0280456	0.0893953	0.0224949	0.0508326	0.0549226	0.0920245	0.0365177	0.0300906	0.0408998	0.0224949	0.0633947	0.0613497	0.066024	0.0780018	0.0271691	0.0254163
KY785464	Puerto Rico	2016	purple_clade	0.0829924	0.0184103	0.0455874	0.0634132	0.0280538	0.0897136	0.0225015	0.050263	0.0549386	0.0911748	0.0368206	0.0300994	0.041204	0.0225015	0.0637054	0.0613676	0.0666277	0.0780245	0.0271771	0.0254237
KX156774	Panama	2015	blue_clade	0.0832603	0.0184049	0.0452819	0.0636868	0.0280456	0.0896874	0.0224949	0.0508326	0.0549226	0.0914403	0.0365177	0.0300906	0.0411919	0.0224949	0.0633947	0.0613497	0.066024	0.0780018	0.0274613	0.0254163
KX156775	Panama	2015	blue_clade	0.0832603	0.0184049	0.0452819	0.0636868	0.0283377	0.0896874	0.0224949	0.0505405	0.0549226	0.0914403	0.0368098	0.0300906	0.0411919	0.0224949	0.0633947	0.0610576	0.066024	0.0780018	0.0274613	0.0254163
KX156776	Panama	2015	blue_clade	0.0832603	0.0184049	0.0452819	0.063979	0.0280456	0.0896874	0.0224949	0.0505405	0.0546304	0.0914403	0.0368098	0.0300906	0.0411919	0.0224949	0.0633947	0.0613497	0.066024	0.0780018	0.0274613	0.0254163
KY693680	Venezuela	2016	purple_clade	0.0830167	0.0181234	0.0456007	0.0634317	0.028062	0.0897398	0.0222157	0.0502777	0.0549547	0.091786	0.0368313	0.0301082	0.0409237	0.022508	0.0637241	0.0613856	0.0663549	0.0783397	0.027185	0.0254312
KY693679	Peru	2016	blue_clade	0.0832603	0.0184049	0.0452819	0.0636868	0.0280456	0.0896874	0.0224949	0.0502483	0.0549226	0.0914403	0.0368098	0.0300906	0.0411919	0.0224949	0.0633947	0.0613497	0.0663161	0.0780018	0.0274613	0.0254163
KY693678	Peru	2016	blue_clade	0.0832603	0.0184049	0.0452819	0.0636868	0.0280456	0.0896874	0.0224949	0.0505405	0.0549226	0.0914403	0.0368098	0.0300906	0.0411919	0.0224949	0.0633947	0.0613497	0.066024	0.0780018	0.0274613	0.0254163
MF073357	Brazil	2016	purple_clade	0.0829682	0.0184049	0.0455741	0.0633947	0.0280456	0.0896874	0.0224949	0.0502483	0.0549226	0.0914403	0.0368098	0.0300906	0.0411919	0.0224949	0.0636868	0.0613497	0.0666082	0.0780018	0.0271691	0.0254163
KY441402	Brazil	2016	purple_clade	0.0829682	0.0184049	0.0455741	0.0633947	0.0280456	0.0896874	0.0224949	0.0505405	0.0549226	0.0914403	0.0368098	0.0300906	0.0411919	0.0224949	0.0636868	0.0613497	0.0663161	0.0780018	0.0271691	0.0254163
KY441403	Brazil	2016	purple_clade	0.0832846	0.0184103	0.0455874	0.0634132	0.0280538	0.0897136	0.0225015	0.0505552	0.0549386	0.091467	0.0368206	0.0300994	0.041204	0.0222092	0.0637054	0.0613676	0.0663355	0.0777323	0.0271771	0.0254237
MH063262	Cuba	2017	green_clade	0.0832603	0.018697	0.0455741	0.0633947	0.0280456	0.0893953	0.0224949	0.0505405	0.0549226	0.0917324	0.0365177	0.0300906	0.0411919	0.0224949	0.0633947	0.0613497	0.0663161	0.0780018	0.0271691	0.0254163
MH063264	Cuba	2017	red_clade	0.082676	0.0184049	0.0452819	0.0633947	0.0280456	0.0899796	0.0224949	0.0502483	0.0549226	0.0914403	0.0365177	0.0300906	0.0411919	0.0224949	0.0636868	0.0613497	0.0666082	0.078586	0.0271691	0.0254163
KU321639	Brazil	2015	black_clade	0.0829682	0.0184049	0.0455741	0.0633947	0.0280456	0.0896874	0.0224949	0.0502483	0.0549226	0.0914403	0.0373941	0.0300906	0.0411919	0.0224949	0.0636868	0.0613497	0.0663161	0.0777096	0.0271691	0.0254163
KU497555	Brazil	2015	blue_clade	0.0829682	0.0184049	0.0455741	0.0631025	0.0283377	0.0896874	0.0224949	0.0505405	0.0549226	0.0911481	0.0368098	0.0300906	0.0411919	0.0224949	0.0636868	0.0610576	0.0666082	0.0782939	0.0271691	0.0254163
KU509998	Haiti	2014	black_clade	0.0829682	0.0184049	0.0455741	0.0633947	0.0280456	0.0896874	0.0224949	0.0499562	0.0549226	0.0914403	0.0373941	0.0300906	0.0411919	0.0224949	0.0636868	0.0613497	0.0663161	0.0780018	0.0271691	0.0254163
KU853012	Dominican Republic	2016	red_clade	0.0829682	0.0184049	0.0452819	0.0636868	0.0280456	0.0896874	0.0224949	0.0502483	0.0549226	0.0914403	0.0365177	0.0300906	0.0411919	0.0224949	0.0636868	0.0613497	0.0663161	0.078586	0.0271691	0.0254163
KU853013	Dominican Republic	2016	red_clade	0.0829682	0.0184049	0.0452819	0.0636868	0.0280456	0.0896874	0.0224949	0.0502483	0.0549226	0.0914403	0.0365177	0.0300906	0.0411919	0.0224949	0.0636868	0.0613497	0.0663161	0.078586	0.0271691	0.0254163
KU922923	Mexico	2016	blue_clade	0.0829682	0.0184049	0.0452819	0.063979	0.0280456	0.0893953	0.0222027	0.0502483	0.0549226	0.0917324	0.0368098	0.0300906	0.0408998	0.022787	0.0633947	0.0613497	0.0663161	0.0782939	0.0274613	0.0254163
KU922960	Mexico	2016	blue_clade	0.0829682	0.0184049	0.0452819	0.063979	0.0280456	0.0893953	0.0222027	0.0502483	0.0549226	0.0914403	0.0368098	0.0300906	0.0411919	0.022787	0.0633947	0.0613497	0.0663161	0.0782939	0.0274613	0.0254163
KU926309	Brazil	2016	green_clade	0.0829682	0.0184049	0.0455741	0.0633947	0.0280456	0.0896874	0.0224949	0.0508326	0.0546304	0.0914403	0.0365177	0.0300906	0.0411919	0.0224949	0.063979	0.0613497	0.0663161	0.0780018	0.0271691	0.0254163
KU926310	Brazil	2016	red_clade	0.0832603	0.0184049	0.0455741	0.0633947	0.0280456	0.0896874	0.0224949	0.0505405	0.0549226	0.0914403	0.0365177	0.0300906	0.0411919	0.0224949	0.0636868	0.0613497	0.0663161	0.0780018	0.0271691	0.0254163
KX051563	Haiti	2016	black_clade	0.0829682	0.0184049	0.0455741	0.0633947	0.0280456	0.0896874	0.0224949	0.0502483	0.0549226	0.0914403	0.037102	0.0300906	0.0411919	0.0224949	0.0636868	0.0613497	0.0663161	0.0780018	0.0271691	0.0254163
KX087101	Puerto Rico	2015	purple_clade	0.082676	0.0184049	0.0455741	0.0633947	0.0280456	0.0896874	0.0224949	0.0502483	0.0549226	0.0917324	0.0368098	0.0300906	0.0411919	0.0224949	0.0636868	0.0613497	0.0666082	0.0780018	0.0271691	0.0254163
KX087102	Colombia	2015	blue_clade	0.0832603	0.0184049	0.0452819	0.0636868	0.0280456	0.0896874	0.0224949	0.0505405	0.0549226	0.0914403	0.0368098	0.0300906	0.0411919	0.0224949	0.0633947	0.0613497	0.066024	0.0780018	0.0274613	0.0254163
KX247646	Colombia	2016	blue_clade	0.0829682	0.0184049	0.0452819	0.0636868	0.0280456	0.0896874	0.0224949	0.0505405	0.0549226	0.0914403	0.0368098	0.0300906	0.0411919	0.0224949	0.0633947	0.0613497	0.0663161	0.0780018	0.0274613	0.0254163
KX269878	Haiti	2016	red_clade	0.0829924	0.0184103	0.0452951	0.0637054	0.0280538	0.0897136	0.0225015	0.050263	0.0549386	0.091467	0.0365283	0.0300994	0.041204	0.0225015	0.0637054	0.0613676	0.0663355	0.0783168	0.0271771	0.0254237
KX694534	Honduras	2015	green_clade	0.0832603	0.018697	0.0455741	0.0633947	0.0280456	0.0891031	0.0224949	0.0505405	0.0546304	0.0917324	0.0365177	0.0300906	0.0411919	0.0224949	0.063979	0.0616418	0.0663161	0.0780018	0.0271691	0.0251242
KX601168	Puerto Rico	2015	purple_clade	0.082676	0.0184049	0.0455741	0.0633947	0.0280456	0.0896874	0.0224949	0.0502483	0.0549226	0.0917324	0.0368098	0.0300906	0.0411919	0.0224949	0.0636868	0.0613497	0.0666082	0.0780018	0.0271691	0.0254163
KX702400	Venezuela	2016	blue_clade	0.0829682	0.0184049	0.0455741	0.0633947	0.0280456	0.0896874	0.0224949	0.0505405	0.0549226	0.0914403	0.0368098	0.0300906	0.0414841	0.0224949	0.0633947	0.0613497	0.066024	0.0780018	0.0274613	0.0254163
KX811222	Brazil	2016	red_clade	0.0832603	0.0184049	0.0455741	0.0633947	0.0280456	0.0896874	0.0224949	0.0505405	0.0546304	0.0914403	0.0365177	0.0300906	0.0414841	0.0224949	0.063979	0.0610576	0.066024	0.0782939	0.0271691	0.0254163
KX879603	Ecuador	2016	red_clade	0.0829682	0.0184049	0.0455741	0.0633947	0.0280456	0.0896874	0.0224949	0.0505405	0.0549226	0.0914403	0.0365177	0.0300906	0.0411919	0.0224949	0.0636868	0.0613497	0.0663161	0.0782939	0.0271691	0.0254163
KX879604	Ecuador	2016	red_clade	0.0829682	0.0184049	0.0455741	0.0633947	0.0280456	0.0896874	0.0224949	0.0505405	0.0549226	0.0914403	0.0365177	0.0300906	0.0411919	0.0224949	0.0636868	0.0613497	0.0663161	0.0782939	0.0271691	0.0254163
KX893855	Venezuela	2016	blue_clade	0.0830167	0.0184157	0.0453084	0.0634317	0.028062	0.0897398	0.022508	0.05057	0.0549547	0.0914937	0.0368313	0.0301082	0.0415083	0.022508	0.0634317	0.0613856	0.0660626	0.077755	0.0274773	0.0254312
KY014301	Brazil	2016	red_clade	0.0827727	0.0184264	0.0456274	0.0631764	0.0280784	0.0897923	0.0222287	0.0497221	0.0549868	0.0912548	0.0368529	0.0301258	0.0412401	0.0225212	0.0640538	0.0614215	0.0663937	0.0789705	0.0272009	0.0251536
KY014315	Honduras	2016	green_clade	0.0835769	0.0187025	0.0455874	0.0634132	0.0277615	0.0894214	0.0222092	0.0505552	0.0549386	0.0920514	0.0365283	0.0300994	0.041204	0.0225015	0.0634132	0.0613676	0.0663355	0.0777323	0.0271771	0.0254237
KY014317	Brazil	2016	red_clade	0.0832603	0.0184049	0.0455741	0.0633947	0.0280456	0.0896874	0.0224949	0.0505405	0.0549226	0.0914403	0.0368098	0.0300906	0.0411919	0.0224949	0.0636868	0.0613497	0.0657318	0.0782939	0.0271691	0.0254163
KY014321	Dominican Republic	2016	red_clade	0.0832603	0.0184049	0.0452819	0.0636868	0.0280456	0.0896874	0.0224949	0.0502483	0.0546304	0.0914403	0.0365177	0.0300906	0.0411919	0.022787	0.0636868	0.0613497	0.0663161	0.0782939	0.0271691	0.0254163
KY120348	Mexico	2016	green_clade	0.0832603	0.018697	0.0455741	0.0633947	0.0280456	0.0893953	0.0224949	0.0508326	0.0549226	0.0917324	0.0365177	0.0300906	0.0408998	0.0224949	0.0633947	0.0616418	0.0663161	0.0777096	0.0271691	0.0254163
KY120349	Mexico	2016	green_clade	0.0831138	0.0187299	0.0456541	0.063506	0.0278022	0.0895522	0.0225344	0.0506292	0.055019	0.0918935	0.0365818	0.0298507	0.0409716	0.0225344	0.0632133	0.0617501	0.0664325	0.0775534	0.0272169	0.0254609
KY272991	Brazil	2016	red_clade	0.0829682	0.0184049	0.0452819	0.0636868	0.0280456	0.0896874	0.0224949	0.0502483	0.0549226	0.0914403	0.0365177	0.0300906	0.0411919	0.0224949	0.0636868	0.0613497	0.0663161	0.078586	0.0271691	0.0254163
KY325464	USA	2016	red_clade	0.0829682	0.0184049	0.0452819	0.0636868	0.0280456	0.0896874	0.0224949	0.0505405	0.0549226	0.0914403	0.0365177	0.0300906	0.0411919	0.0224949	0.0636868	0.0613497	0.066024	0.078586	0.0271691	0.0254163
KY325465	USA	2016	green_clade	0.0835524	0.018697	0.0455741	0.0633947	0.0280456	0.0893953	0.0224949	0.0505405	0.0549226	0.0917324	0.0365177	0.0300906	0.0411919	0.0224949	0.0633947	0.0613497	0.0663161	0.0777096	0.0271691	0.0254163
KY325468	USA	2016	red_clade	0.0829682	0.0184049	0.0452819	0.0636868	0.0280456	0.0896874	0.0224949	0.0505405	0.0549226	0.0914403	0.0365177	0.0300906	0.0411919	0.0224949	0.0636868	0.0613497	0.066024	0.078586	0.0271691	0.0254163
KY325469	USA	2016	red_clade	0.0829682	0.0184049	0.0452819	0.0636868	0.0280456	0.0896874	0.0224949	0.0505405	0.0549226	0.0914403	0.0365177	0.0300906	0.0411919	0.0224949	0.0636868	0.0613497	0.066024	0.078586	0.0271691	0.0254163
KY325472	USA	2016	red_clade	0.0829682	0.0184049	0.0452819	0.0636868	0.0280456	0.0896874	0.0224949	0.0505405	0.0549226	0.0914403	0.0365177	0.0300906	0.0411919	0.0224949	0.0636868	0.0613497	0.066024	0.078586	0.0271691	0.0254163
KY325473	USA	2016	red_clade	0.0829682	0.0184049	0.0452819	0.0636868	0.0280456	0.0896874	0.0224949	0.0505405	0.0549226	0.0914403	0.0365177	0.0300906	0.0408998	0.0224949	0.0636868	0.0616418	0.066024	0.078586	0.0271691	0.0254163
KY325476	USA	2016	red_clade	0.0827485	0.0181287	0.0453216	0.0637427	0.0280702	0.0894737	0.0225146	0.0505848	0.0549708	0.0915205	0.0365497	0.030117	0.0412281	0.0225146	0.0637427	0.0614035	0.0660819	0.078655	0.027193	0.0254386
KY325477	USA	2016	red_clade	0.0830167	0.0184157	0.0453084	0.0634317	0.028062	0.0897398	0.022508	0.05057	0.0549547	0.0912014	0.036539	0.0301082	0.041216	0.022508	0.0637241	0.0613856	0.0660626	0.078632	0.027185	0.0254312
KY325479	USA	2016	green_clade	0.0835524	0.018697	0.0455741	0.0633947	0.0280456	0.0893953	0.0224949	0.0505405	0.0549226	0.0917324	0.0365177	0.0300906	0.0411919	0.0224949	0.0633947	0.0613497	0.0663161	0.0777096	0.0271691	0.0254163
KY765317	Nicaragua	2016	green_clade	0.0832603	0.018697	0.0455741	0.0633947	0.0280456	0.0893953	0.0224949	0.0505405	0.0552147	0.0917324	0.0365177	0.0300906	0.0411919	0.0224949	0.0631025	0.0613497	0.0663161	0.0780018	0.0271691	0.0254163
KY765318	Nicaragua	2016	green_clade	0.0832603	0.018697	0.0455741	0.0633947	0.0280456	0.0893953	0.0224949	0.0505405	0.0552147	0.0917324	0.0365177	0.0300906	0.0411919	0.0224949	0.0631025	0.0613497	0.0663161	0.0780018	0.0271691	0.0254163
KY765320	Nicaragua	2016	green_clade	0.0832603	0.018697	0.0455741	0.0633947	0.0280456	0.0896874	0.0224949	0.0502483	0.0552147	0.0920245	0.0365177	0.0297984	0.0411919	0.0224949	0.0633947	0.0610576	0.0663161	0.0780018	0.0271691	0.0254163
KY765323	Nicaragua	2016	green_clade	0.0829682	0.018697	0.0455741	0.0633947	0.0280456	0.0891031	0.0224949	0.0505405	0.0549226	0.0917324	0.0365177	0.0300906	0.0411919	0.0224949	0.0636868	0.0613497	0.0666082	0.0780018	0.0271691	0.0254163
KY765324	Nicaragua	2016	green_clade	0.0835524	0.018697	0.0455741	0.0633947	0.0280456	0.0893953	0.0224949	0.0505405	0.0549226	0.0917324	0.0365177	0.0300906	0.0411919	0.0224949	0.0633947	0.0613497	0.0663161	0.0777096	0.0271691	0.0254163
KY765325	Nicaragua	2016	green_clade	0.0832603	0.018697	0.0455741	0.0633947	0.0280456	0.0893953	0.0224949	0.0505405	0.0549226	0.0917324	0.0365177	0.0300906	0.0411919	0.0224949	0.0633947	0.0613497	0.0663161	0.0780018	0.0271691	0.0254163
KY785415	Dominican Republic	2016	red_clade	0.0833577	0.0184264	0.0453349	0.0634689	0.0280784	0.0897923	0.0225212	0.0503071	0.0546944	0.0915472	0.0365604	0.0301258	0.0412401	0.0228137	0.0637613	0.0614215	0.0663937	0.077508	0.0272009	0.025446
KY785418	Honduras	2016	green_clade	0.0833333	0.0187135	0.045614	0.0634503	0.0280702	0.0894737	0.0225146	0.0505848	0.0549708	0.0918129	0.0365497	0.0298246	0.0412281	0.0225146	0.0631579	0.0614035	0.0663743	0.0780702	0.027193	0.0251462
KY785420	Dominican Republic	2016	red_clade	0.0829682	0.0184049	0.0449898	0.0636868	0.0280456	0.0899796	0.0224949	0.0502483	0.0549226	0.0911481	0.0368098	0.0300906	0.0411919	0.0222027	0.063979	0.0613497	0.0663161	0.078586	0.0271691	0.0254163
MF438286	Cuba	2017	red_clade	0.0824079	0.0184103	0.0452951	0.0634132	0.0280538	0.0897136	0.0225015	0.0511397	0.0549386	0.0911748	0.0365283	0.0303916	0.041204	0.0225015	0.0634132	0.0613676	0.0663355	0.0783168	0.0274693	0.0254237
KU527068	Brazil	2015	red_clade	0.0832603	0.0184049	0.0455741	0.0636868	0.0280456	0.0896874	0.0224949	0.0508326	0.0546304	0.0914403	0.0365177	0.0300906	0.0411919	0.0224949	0.0636868	0.0613497	0.0657318	0.0782939	0.0271691	0.0254163

## Sheet: aa_2
accession_number	isolated	year	clade	PC1	PC2	PC3	PC4	PC5	PC6	PC7	PC8	PC9	PC10	PC11	PC12	PC13	PC14	PC15	PC16	PC17	PC18	PC19	PC20
MF664436	Dominican Republic	2016	red_clade	-0.407103	-0.225502	0.169402	1.89833	0.277582	0.824529	1.49923	0.484942	-0.456935	0.0757575	-0.29513	0.348803	-0.694412	0.900404	1.22776	-0.124237	-0.525624	0.32553	-0.104386	-4.07224e-14
MF794971	Ecuador	2016	red_clade	-0.59189	-1.12606	0.0235575	0.617811	-0.180969	0.581857	-0.0848014	0.11286	0.141843	0.0872589	-0.812062	0.237272	0.0632613	-0.0832611	0.518969	-0.06901	-0.0991509	0.138834	-0.0185379	-2.97867e-14
MF801378	Guatemala	2016	green_clade	2.26142	-2.9405	2.94259	-0.0901787	0.729421	0.737168	1.36222	-0.59732	-2.55322	-0.00790674	1.61013	0.800042	0.06533	0.28942	0.151105	-0.499977	-0.337222	0.116995	-0.180359	-3.3617e-14
MF593625	Guatemala	2016	green_clade	2.46798	-0.127584	-0.151478	-1.63907	-3.14418	2.4633	0.55638	-1.9559	0.423434	-0.302605	-0.76144	-0.174436	1.46716	0.799682	-1.09954	0.23785	-0.703034	-0.020245	0.298947	-2.95874e-14
MF801387	Honduras	2016	green_clade	1.77865	-0.290125	0.565849	0.170359	-0.033912	0.050455	0.1065	0.708208	-0.0675869	-0.0347915	-0.105042	-0.959016	0.0293286	0.447668	0.294066	0.721648	-0.301405	0.0778798	-0.126691	-2.6909e-14
KX906952	Honduras	2016	green_clade	2.70577	-0.432328	1.43111	-0.638283	0.22669	-0.339267	1.49573	-0.285362	0.188589	-0.0930853	0.49194	-0.251143	-0.685897	-1.11405	0.215551	0.627124	-0.114451	0.273572	0.310074	-3.07582e-14
MH157202	Mexico	2016	green_clade	3.00334	-0.770892	1.49416	-0.757721	-0.36473	0.0581075	1.07156	0.861481	-0.3264	1.05536	0.51208	0.836155	-0.403823	-1.00651	0.348009	0.708092	0.711664	-0.199905	-0.0149396	-5.10475e-14
MH157208	Mexico	2016	green_clade	3.88011	1.30639	0.745133	-1.40721	-3.37907	1.69924	0.393401	-1.71164	0.436294	-0.031416	0.460981	-0.03689	0.704826	1.62793	0.0830276	-0.0315297	0.555974	-0.286852	-0.237169	-5.04596e-14
MH157213	Mexico	2016	green_clade	1.59087	-0.496405	1.03369	1.93566	-1.38066	-0.995845	-0.0240197	0.500387	-0.0714003	0.597306	0.151646	1.31351	0.0572487	0.285752	-1.12667	0.625343	-0.26583	-0.0616593	0.00566882	-2.34584e-14
MF801426	Nicaragua	2016	green_clade	3.24174	0.694543	1.20812	0.184928	0.195293	-0.842664	-0.0923011	-0.756981	0.787162	-0.930896	0.311031	-1.54938	-0.147709	-0.26266	0.200028	-0.37424	-0.083377	0.158349	0.0561113	-4.02783e-14
MF434517	Nicaragua	2016	green_clade	3.17911	1.21957	-0.0625979	1.27587	-0.0598086	0.6672	0.0185107	0.823245	2.04522	-0.703889	0.277017	0.757298	-0.563597	-1.16319	-1.01017	-0.103636	-0.20307	0.346489	-0.0110507	-2.42356e-14
KY785464	Puerto Rico	2016	purple_clade	-1.20358	-1.98897	-0.843532	-0.898372	-0.512211	-0.10866	-0.801359	0.443038	-0.165693	0.89901	0.0716122	-0.646111	0.132058	0.365689	1.20652	0.566959	-0.00867848	0.171186	-0.150906	-2.90185e-14
KX156774	Panama	2015	blue_clade	-0.755698	2.81453	1.6763	-0.172786	0.673246	0.245667	-0.654923	0.184033	-0.214088	-0.178362	-0.200779	0.406352	0.759381	-0.34157	0.54386	-0.296708	0.351567	0.313479	0.065047	-4.5996e-14
KX156775	Panama	2015	blue_clade	-1.9566	1.55052	2.92926	-2.99291	1.0298	-1.00063	1.46112	0.965258	2.30006	-0.220844	0.819395	0.477485	0.50348	0.165627	-0.394641	-0.587889	-0.134642	0.0172994	-0.419146	-3.75583e-14
KX156776	Panama	2015	blue_clade	-1.80089	3.31341	1.20004	-0.072114	0.176036	-1.77742	-0.877642	-0.714442	-0.196583	0.416352	1.21118	0.770622	0.149983	-0.0197261	0.196505	0.515438	-1.01846	-0.395203	-0.0781286	-1.84069e-14
KY693680	Venezuela	2016	purple_clade	-1.04032	-0.314912	-3.22556	-0.733408	-1.84431	0.874234	0.544203	-0.522462	1.60704	-1.46263	0.473863	1.45612	0.14996	-0.780742	0.680936	-1.35233	-0.175836	-0.381294	0.45449	-1.97134e-14
KY693679	Peru	2016	blue_clade	-1.29299	1.73667	-0.0847808	-1.6956	0.787574	-0.572183	-0.612017	0.0336768	-0.688536	0.387014	0.903651	-0.424974	0.379525	-0.241669	0.377997	-0.201783	-0.534519	0.443773	0.389961	-3.57264e-14
KY693678	Peru	2016	blue_clade	-1.21548	2.48639	0.827341	-1.12351	0.787447	-0.3927	-1.01976	-0.106052	-0.10915	-0.394115	0.289304	-0.0124197	0.20106	-0.243277	0.126064	-0.0370306	0.0164323	0.351154	0.214265	-4.54964e-14
MF073357	Brazil	2016	purple_clade	-0.613632	-1.88575	-1.0938	-0.81632	-0.416438	-0.183869	-0.595415	0.254849	-0.189831	0.869075	0.197667	-0.107895	-0.152277	-0.0203049	0.546131	-0.0311125	-0.135816	0.00486007	0.0313273	-3.87518e-14
KY441402	Brazil	2016	purple_clade	-0.536115	-1.13603	-0.181677	-0.244236	-0.416565	-0.00438628	-1.00316	0.11512	0.389555	0.0879464	-0.416679	0.30466	-0.330742	-0.0219129	0.294197	0.13364	0.415135	-0.087759	-0.144368	-3.00365e-14
KY441403	Brazil	2016	purple_clade	0.181936	-1.78884	0.955292	-0.462985	0.186186	0.650832	-2.26299	-0.545532	0.319649	-0.717554	1.75976	0.406023	0.292872	0.153394	0.855148	-0.561204	0.0393854	-0.253567	-0.189473	-2.29677e-14
MH063262	Cuba	2017	green_clade	2.36774	-0.187395	0.31517	0.252099	0.0617207	-0.0248005	0.312179	0.519942	-0.0917536	-0.064454	0.0210652	-0.420708	-0.254976	0.0616503	-0.366061	0.123531	-0.428457	-0.0884186	0.0555347	-2.29866e-14
MH063264	Cuba	2017	red_clade	-2.47823	-1.62269	-1.10487	0.120866	0.33523	1.39879	0.39476	0.0505384	-0.720573	1.49615	-0.396575	-0.0806791	1.0868	-0.836148	-0.617997	-0.028602	-0.376142	-0.262631	0.217526	-5.31569e-14
KU321639	Brazil	2015	black_clade	-0.940117	-1.47413	-1.23587	-2.05701	-0.537961	-1.229	-2.28636	-0.172704	0.742205	-0.127119	0.468786	-0.046724	-1.28307	0.137729	-0.348371	0.595966	0.594287	-0.276677	-0.120981	-3.8835e-14
KU497555	Brazil	2015	blue_clade	-1.6543	-3.47665	1.78176	-2.32582	-0.595951	-0.226136	1.59435	1.94187	2.53134	0.520939	-0.240546	0.256782	1.01096	0.447579	0.310582	0.535935	0.322134	-0.0586622	0.509566	-3.6226e-14
KU509998	Haiti	2014	black_clade	-1.45567	-1.79231	-1.87959	-2.14569	-0.188163	-1.28112	-1.73285	-0.465049	0.59943	-0.343559	0.563486	-0.532884	-1.44738	0.174674	-0.541395	0.652994	-0.255134	-0.0124086	0.154067	-2.85655e-14
KU853012	Dominican Republic	2016	red_clade	-2.01968	-0.0753538	-0.583581	0.747451	0.799805	0.709969	0.931072	-0.429617	-0.413876	0.553334	0.400899	-0.502898	-0.182634	0.0643783	-0.0734139	-0.0191744	-0.265024	-0.0933203	0.0558116	-3.58374e-14
KU853013	Dominican Republic	2016	red_clade	-2.01968	-0.0753538	-0.583581	0.747451	0.799805	0.709969	0.931072	-0.429617	-0.413876	0.553334	0.400899	-0.502898	-0.182634	0.0643783	-0.0734139	-0.0191744	-0.265024	-0.0933203	0.0558116	-3.58374e-14
KU922923	Mexico	2016	blue_clade	-0.936328	4.36787	-3.58166	-1.31823	-1.19777	-0.725769	2.48782	0.835071	0.1881	-0.180542	0.693223	0.94723	-0.325253	-0.142948	0.0221217	0.228957	0.0868838	0.357743	-0.14183	-2.72887e-14
KU922960	Mexico	2016	blue_clade	-1.67018	3.71063	-2.29177	-1.76992	-1.07636	-1.23829	2.37374	0.392039	-1.36949	-0.322236	-0.177075	0.181779	-0.195098	1.08028	0.414295	0.620876	0.412448	-0.169784	-0.250941	-2.65116e-14
KU926309	Brazil	2016	green_clade	-0.712737	-1.20988	1.05435	2.02608	-1.73139	-0.861799	-0.696126	-0.329119	0.383349	0.814582	-0.276674	1.44396	0.600511	-0.0389831	0.263888	0.0730275	0.385251	0.203153	-0.117792	-1.14125e-14
KU926310	Brazil	2016	red_clade	0.0641326	-0.900867	0.335834	0.342523	-0.289018	0.109246	-0.359928	-0.309565	0.362995	0.152822	-0.407255	-0.29026	0.288286	-0.263085	1.02449	-0.428785	0.222624	0.176393	-0.0679259	-2.93426e-14
KX051563	Haiti	2016	black_clade	-0.995893	-1.46417	-1.03064	-1.19496	-0.302364	-0.642753	-1.368	-0.174965	0.494493	-0.127806	0.0734034	-0.114112	-0.889063	0.0763807	-0.123599	0.393317	0.0800007	-0.0500838	0.00484946	-2.93426e-14
KX087101	Puerto Rico	2015	purple_clade	-0.417228	-1.93742	-1.54476	-0.751458	-0.406527	0.0590828	-0.493807	0.523011	-0.430598	1.04569	0.00283254	0.852427	-0.644894	-0.206639	-0.554109	-0.678119	-0.361251	-0.21549	-0.194078	-5.14083e-14
KX087102	Colombia	2015	blue_clade	-1.21548	2.48639	0.827341	-1.12351	0.787447	-0.3927	-1.01976	-0.106052	-0.10915	-0.394115	0.289304	-0.0124197	0.20106	-0.243277	0.126064	-0.0370306	0.0164323	0.351154	0.214265	-4.54964e-14
KX247646	Colombia	2016	blue_clade	-1.43346	1.82965	0.246667	-1.33163	0.545826	-0.0474484	-0.89041	0.748446	-0.766914	0.537891	0.404144	0.588718	0.318817	-0.0987901	0.0654982	0.100965	-0.00687318	0.141945	0.1643	-2.78993e-14
KX269878	Haiti	2016	red_clade	-1.75737	-0.00447644	-0.471888	0.455369	0.606221	0.555713	0.552006	-0.395936	-0.409424	0.82543	0.484936	-0.608314	-0.165979	0.0841319	-0.00809151	-0.428175	-0.0415563	-0.109867	-0.401288	-1.08108e-14
KX694534	Honduras	2015	green_clade	1.73551	-1.04787	-0.743154	3.92696	-0.085677	-3.79097	-0.208275	1.80813	-0.785693	-1.29639	1.17478	-0.0717515	0.659654	0.69086	-0.62767	-0.619063	0.418659	0.199629	0.13489	-2.20379e-14
KX601168	Puerto Rico	2015	purple_clade	-0.417228	-1.93742	-1.54476	-0.751458	-0.406527	0.0590828	-0.493807	0.523011	-0.430598	1.04569	0.00283254	0.852427	-0.644894	-0.206639	-0.554109	-0.678119	-0.361251	-0.21549	-0.194078	-5.14083e-14
KX702400	Venezuela	2016	blue_clade	-0.840687	0.408587	1.62969	-1.72865	0.287784	-0.8425	-1.49459	-0.0307905	-1.49456	-1.0417	-1.89409	0.43646	-0.0798224	0.682923	-0.182642	-0.284927	-0.566987	0.0997007	0.0804478	-4.1222e-14
KX811222	Brazil	2016	red_clade	-1.20972	-1.82516	2.94617	0.868314	-0.843693	-1.84321	0.89912	-2.45614	-0.619674	-0.327569	-0.891073	0.721095	-0.474946	-0.285331	0.00497578	0.240565	-0.0267303	0.290744	0.127244	-2.93981e-14
KX879603	Ecuador	2016	red_clade	-0.59189	-1.12606	0.0235575	0.617811	-0.180969	0.581857	-0.0848014	0.11286	0.141843	0.0872589	-0.812062	0.237272	0.0632613	-0.0832611	0.518969	-0.06901	-0.0991509	0.138834	-0.0185379	-2.97867e-14
KX879604	Ecuador	2016	red_clade	-0.59189	-1.12606	0.0235575	0.617811	-0.180969	0.581857	-0.0848014	0.11286	0.141843	0.0872589	-0.812062	0.237272	0.0632613	-0.0832611	0.518969	-0.06901	-0.0991509	0.138834	-0.0185379	-2.97867e-14
KX893855	Venezuela	2016	blue_clade	-1.19064	1.1202	1.88227	-2.03516	0.361247	-0.687625	-1.7028	-0.0442522	-1.74981	-0.311326	-1.27241	-0.206747	0.301091	0.563172	-0.954494	-0.942269	0.419709	-0.0779874	0.0777333	-1.96579e-14
KY014301	Brazil	2016	red_clade	-3.26068	-3.66908	-3.54835	-0.29124	-0.123312	-1.35951	1.36124	0.505575	-1.01007	-3.38744	-0.636152	-0.69992	1.50876	-0.347018	-0.108282	0.199729	-0.281184	0.385581	-0.421586	-4.36873e-14
KY014315	Honduras	2016	green_clade	4.40085	1.10846	-1.82094	0.309384	-1.59846	0.371608	-0.0977671	-2.18805	-2.64089	-1.52835	0.354804	0.220886	-0.0553416	-1.43733	0.254596	0.151801	0.616535	-0.314848	0.194477	-3.74006e-14
KY014317	Brazil	2016	red_clade	-0.756166	-0.047746	0.667396	0.447287	0.174727	-0.222278	-0.986744	-1.17145	1.48393	-1.84163	-1.05117	-0.370083	-0.791283	-0.131062	-0.0901945	0.217424	0.139972	0.293099	0.00494897	-4.70507e-14
KY014321	Dominican Republic	2016	red_clade	-1.71089	1.12554	-0.61995	1.23547	-0.994365	-2.14554	1.49177	-1.01946	0.16514	2.07641	-0.623265	-1.16	0.0384212	-0.497485	0.0101129	0.267699	-0.201186	-0.263529	0.364613	-3.00643e-14
KY120348	Mexico	2016	green_clade	3.0827	1.08463	-0.995976	1.61798	-0.58436	0.611354	-1.41242	1.79246	1.56903	0.145692	0.520624	-0.298983	0.702723	0.163512	-0.0465836	-0.182002	0.00682922	0.0331984	-0.139537	-4.08334e-14
KY120349	Mexico	2016	green_clade	4.51905	1.69931	-3.62038	1.13066	1.61994	0.859152	-3.13455	-0.5249	-0.375907	1.7556	-1.03913	0.840377	0.570634	0.548487	0.32492	0.532507	-0.114504	0.471064	0.0107911	-3.31193e-14
KY272991	Brazil	2016	red_clade	-2.01968	-0.0753538	-0.583581	0.747451	0.799805	0.709969	0.931072	-0.429617	-0.413876	0.553334	0.400899	-0.502898	-0.182634	0.0643783	-0.0734139	-0.0191744	-0.265024	-0.0933203	0.0558116	-3.58374e-14
KY325464	USA	2016	red_clade	-1.94217	0.674365	0.328541	1.31954	0.799678	0.889452	0.523325	-0.569346	0.16551	-0.227795	-0.213447	-0.0903435	-0.3611	0.0627703	-0.325348	0.145578	0.285928	-0.185939	-0.119884	-4.56074e-14
KY325465	USA	2016	green_clade	3.02376	0.0378026	0.627447	-0.0231892	-0.0463287	-0.497412	0.0370528	0.0975173	0.129399	0.00110926	0.425872	-0.94824	-0.0299512	-0.118174	0.139462	-0.236244	-0.106682	-0.0508594	0.00614665	-4.10555e-14
KY325468	USA	2016	red_clade	-1.94217	0.674365	0.328541	1.31954	0.799678	0.889452	0.523325	-0.569346	0.16551	-0.227795	-0.213447	-0.0903435	-0.3611	0.0627703	-0.325348	0.145578	0.285928	-0.185939	-0.119884	-4.56074e-14
KY325469	USA	2016	red_clade	-1.94217	0.674365	0.328541	1.31954	0.799678	0.889452	0.523325	-0.569346	0.16551	-0.227795	-0.213447	-0.0903435	-0.3611	0.0627703	-0.325348	0.145578	0.285928	-0.185939	-0.119884	-4.56074e-14
KY325472	USA	2016	red_clade	-1.94217	0.674365	0.328541	1.31954	0.799678	0.889452	0.523325	-0.569346	0.16551	-0.227795	-0.213447	-0.0903435	-0.3611	0.0627703	-0.325348	0.145578	0.285928	-0.185939	-0.119884	-4.56074e-14
KY325473	USA	2016	red_clade	-1.74275	1.62822	-1.62633	2.59674	0.503396	1.47348	-0.647755	0.410828	1.68352	-0.234089	0.380811	-0.454779	0.432282	0.201577	-0.198894	-0.102928	-0.128207	0.199946	-0.039907	-4.42751e-14
KY325476	USA	2016	red_clade	-2.61909	0.733644	0.0743632	1.35049	0.402439	1.0797	0.613608	0.352936	-0.0464104	-0.227571	-0.459797	0.569766	-1.70247	1.03345	0.139892	-1.12866	0.455991	-0.290585	0.604999	-2.75613e-14
KY325477	USA	2016	red_clade	-2.23292	-0.157178	0.68252	1.00692	0.340291	1.09479	0.027292	-0.178491	0.344043	-0.422178	-0.919798	-0.912742	0.369024	0.19827	-0.102625	0.503054	0.492779	0.315816	0.353055	-1.39402e-14
KY325479	USA	2016	green_clade	3.02376	0.0378026	0.627447	-0.0231892	-0.0463287	-0.497412	0.0370528	0.0975173	0.129399	0.00110926	0.425872	-0.94824	-0.0299512	-0.118174	0.139462	-0.236244	-0.106682	-0.0508594	0.00614665	-4.10555e-14
KY765317	Nicaragua	2016	green_clade	3.00414	0.214592	-0.0718981	-1.06749	1.26235	1.47098	0.369984	1.25427	-0.190485	-0.575337	-0.609023	-1.14123	-0.627909	-0.019573	0.0820445	-0.0755343	-0.0634379	-0.417005	-0.12026	-1.46877e-14
KY765318	Nicaragua	2016	green_clade	3.00414	0.214592	-0.0718981	-1.06749	1.26235	1.47098	0.369984	1.25427	-0.190485	-0.575337	-0.609023	-1.14123	-0.627909	-0.019573	0.0820445	-0.0755343	-0.0634379	-0.417005	-0.12026	-1.46877e-14
KY765320	Nicaragua	2016	green_clade	3.16841	-1.08567	-0.971006	-2.2231	3.77176	0.603391	1.62876	-1.90385	0.723226	0.780015	-1.03046	1.25509	0.111602	-0.409983	-0.562227	-0.184804	0.425701	0.774392	-0.373305	-1.74355e-14
KY765323	Nicaragua	2016	green_clade	2.33933	-1.18254	-0.310528	0.730642	-0.546163	-0.134182	0.907272	1.62285	-0.91442	0.557154	0.756428	0.296831	-0.864886	1.10882	-0.461156	0.0555457	0.305927	0.737418	0.262079	-5.18524e-14
KY765324	Nicaragua	2016	green_clade	3.02376	0.0378026	0.627447	-0.0231892	-0.0463287	-0.497412	0.0370528	0.0975173	0.129399	0.00110926	0.425872	-0.94824	-0.0299512	-0.118174	0.139462	-0.236244	-0.106682	-0.0508594	0.00614665	-4.10555e-14
KY765325	Nicaragua	2016	green_clade	2.36774	-0.187395	0.31517	0.252099	0.0617207	-0.0248005	0.312179	0.519942	-0.0917536	-0.064454	0.0210652	-0.420708	-0.254976	0.0616503	-0.366061	0.123531	-0.428457	-0.0884186	0.0555347	-2.29866e-14
KY785415	Dominican Republic	2016	red_clade	-0.62299	0.610079	-0.181603	0.127553	-1.94188	-2.48223	0.0638218	-0.716011	0.333389	2.67129	-0.95243	-1.76161	0.534771	-0.689607	-0.231442	-1.20106	0.549319	0.0222471	-0.351825	-3.02813e-14
KY785418	Honduras	2016	green_clade	3.25559	-0.301172	-0.981685	0.252253	4.05201	-2.16132	0.457475	0.818167	0.0957031	-0.25056	-1.04617	0.994327	1.52428	0.224109	0.207948	0.36071	0.254761	-1.23907	0.26623	-4.01346e-14
KY785420	Dominican Republic	2016	red_clade	-4.2583	-1.15823	0.181557	0.451967	1.55586	1.76431	-0.910712	-1.46447	-0.467559	0.0585394	2.85132	-0.451131	1.13795	0.0208278	-0.612956	0.588059	0.641575	-0.0572929	0.0333605	-1.94061e-14
MF438286	Cuba	2017	red_clade	-2.83487	1.28887	2.36889	0.20696	-2.42511	2.35677	-1.10945	4.02421	-1.77697	-0.348382	-0.864876	0.19531	0.195172	-1.34067	-0.242116	0.455755	0.137444	-0.0913247	-0.218253	-2.6576e-14
KU527068	Brazil	2015	red_clade	-0.881801	1.10741	1.88906	2.44941	-0.550886	-0.96863	-0.479781	-1.48976	1.29156	-0.815409	-0.619369	0.831732	-0.284039	-0.00580499	0.398042	0.510215	-0.55979	-0.490933	-0.436662	-3.89461e-14

## Sheet: aa_3
Pearson_cor	PC1	PC2	PC3	PC4	PC5	PC6	PC7	PC8	PC9	PC10	PC11	PC12	PC13	PC14	PC15	PC16	PC17	PC18	PC19	PC20
A	0.673086	0.22037	0.268401	-0.0488589	0.0498347	-0.256688	0.0568278	-0.356987	0.169403	-0.123297	0.180868	-0.306116	0.107955	-0.0785907	0.176048	-0.0438918	0.0185644	0.00837121	0.0586457	0.00745825
C	0.89284	-0.0322243	0.0880577	0.0543599	0.0825594	-0.0201791	0.0779508	0.0817601	-0.0993901	0.00463558	0.0852455	-0.157679	0.13664	0.0148197	-0.215957	0.228986	-0.0254534	0.0508305	-0.0887793	0.000399812
D	0.659489	-0.512307	-0.0869781	-0.032578	-0.186187	-0.15238	-0.120075	0.048016	0.124423	-0.189691	-0.232811	0.164781	-0.12089	0.0474237	0.20706	0.0202858	-0.148459	0.0219803	-0.0623737	-0.00679803
E	-0.438488	0.716715	-0.0711822	0.138929	0.239417	-0.055002	0.165523	-0.100484	-0.0910712	0.141152	0.254706	0.0849805	-0.175292	0.0933865	0.127356	0.0220709	-0.0256605	-0.0666988	-0.101302	0.00376028
F	-0.355366	-0.18914	0.395002	-0.309561	0.0345159	-0.145884	0.33707	0.342921	0.504032	0.00692376	0.0594733	-0.030975	0.135182	0.175998	-0.0741059	-0.122515	-0.0331145	-0.0461275	-0.0288826	-0.000617769
G	-0.729064	-0.139484	-0.0182091	-0.193161	0.0734738	0.177519	-0.266583	-0.322243	0.107355	0.140843	-0.171291	0.00666401	0.260592	-0.245701	-0.0157351	-0.0186927	-0.0431475	-0.0567743	-0.0695885	0.00411094
H	-0.0823225	-0.195908	0.437681	0.255323	0.509807	-0.0949843	-0.354506	0.218608	0.110638	0.399509	-0.0518931	-0.12998	-0.225904	-0.0683818	-0.0174037	-0.0194502	-0.0553249	0.0647277	0.0249574	0.0133784
I	0.371898	0.308415	0.599176	0.320745	-0.172562	0.221509	-0.177472	0.23405	0.0960812	-0.0108181	-0.129966	0.269734	0.0677799	-0.0116003	0.0435827	0.0657495	0.159857	-0.0619612	0.0149313	0.00467926
K	0.219534	-0.0533354	-0.253181	-0.455053	0.435506	0.57997	0.0449617	0.179516	-0.0257162	-0.186753	-0.116395	-0.162905	-0.0987303	0.0117912	0.0675938	-0.0849323	0.128611	0.0462596	-0.0391659	-0.0131083
L	0.843321	0.123678	-0.224713	0.0192392	0.0487327	-0.0191314	0.122149	-0.102024	-0.0177901	0.0056371	0.0438536	0.219225	-0.126108	-0.133894	-0.22231	-0.240047	-0.0405025	-0.0392914	0.0136163	-0.00975477
M	-0.358373	-0.0767144	-0.296054	-0.585905	-0.0648842	-0.304285	-0.442394	0.00849213	0.158475	-0.14236	0.145351	0.0416659	-0.184728	0.0268115	-0.101308	0.144642	0.0639204	-0.0494412	0.0369533	0.0109706
N	-0.395143	0.0377088	0.298075	0.0602085	-0.617512	0.157966	-0.0309651	0.34756	-0.16747	-0.188529	0.137737	-0.260077	-0.161759	-0.19371	-0.0151521	-0.0589297	-0.0519465	-0.02609	-0.0310344	0.00349719
P	-0.138545	-0.317226	0.562616	-0.211334	0.0797246	-0.226495	0.0199561	-0.223298	-0.553157	-0.0428634	-0.225803	-0.0832406	-0.0374706	0.174824	-0.0495267	-0.0626842	0.0214748	-0.0806718	-0.00158408	0.0117028
Q	-0.0619255	0.446203	-0.365496	-0.0494965	-0.282605	-0.390356	0.325526	0.0918809	0.0863347	0.253314	-0.446986	-0.16228	-0.0813955	-0.0566652	-0.00980858	0.0252124	0.0755055	0.0176246	-0.00680163	-0.00895357
R	-0.5814	-0.542842	-0.0671813	0.409719	-0.21878	-0.152189	0.0370178	-0.206266	0.0190696	-0.0226238	0.133168	0.0662144	-0.0122158	0.0524868	-0.0306024	-0.089018	0.139997	0.154041	-0.0434134	-0.00222054
S	0.0252833	0.268419	-0.529898	0.464985	-0.0567871	0.0222172	-0.504555	0.166822	-0.0261811	-0.0502426	-0.0620815	-0.200422	0.166026	0.226976	-0.030062	-0.117446	-0.0376041	-0.0415675	0.00554499	0.0073567
T	0.218454	-0.523733	-0.346757	-0.225784	-0.154347	0.0599827	0.140604	0.306442	-0.283302	0.452487	0.205271	0.0431832	0.137021	-0.00978967	0.121464	0.00765447	0.00923721	-0.0363782	0.0396037	-0.00492029
V	-0.696774	-0.103166	-0.141483	0.337898	0.20657	0.257359	0.403139	0.0107827	-0.00815168	-0.224219	-0.108658	0.0127209	-0.0156866	0.00527701	-0.0393391	0.124638	-0.102989	-0.00165848	0.0886203	-0.012597
W	-0.297137	0.654777	0.174348	-0.43043	0.0312655	-0.17626	-0.122527	0.229845	-0.252375	-0.0882601	-0.0154012	0.178446	0.166779	-0.0103927	0.0146596	-0.051745	-0.0742889	0.16481	0.0190427	0.0233608
Y	0.120319	0.216357	0.187516	-0.281552	-0.47166	0.548356	-0.0541744	-0.36633	0.136559	0.292492	-0.0193395	-0.0354097	-0.103961	0.191541	-0.0463896	0.0140957	-0.0656346	0.0587336	0.0235989	-0.0241957
